# Supplementary material for: Discovery and Validation of Novel Umami Peptides from Traditional Broad Bean Paste (Doubanjiang)
Source: Foods. 2026 May 21;15(10):1819. doi: 10.3390/foods15101819 (PMC13205413; doi:10.3390/foods15101819)
Supplement: Supplementary file 1 [file foods-15-01819-s001.zip]

Archive with 3 entries (3 files):
- Supplementary S1. Polypeptide FASTA Format Converter.html
- Supplementary S2. Qualitative identification of peptides.xlsx
- Table S1.pdf
