# Supplementary material for: Discovery and Validation of Novel Umami Peptides from Traditional Broad Bean Paste (Doubanjiang)
Source: Foods. 2026 May 21;15(10):1819. doi: 10.3390/foods15101819 (PMC13205413; doi:10.3390/foods15101819)
Supplement: Supplementary file 1 [file foods-15-01819-s001.zip › Supplementary S2. Qualitative identification of peptides.xlsx]

## Sheet: Sheet1
Numbers	Peptide	-10LgP	Mass	Length	m/z	RT	Area	PTM	Probability
1	AAGYP	34.06	477.222	5	478.232	3.2646	38400		0.033
2	AAMF	26.76	454.189	4	455.195	5.2942	11000	Oxidation (M)	0.129
3	AAMR	42.59	447.226	4	448.239	6.7942	35600		0.062
4	AANF	35.26	421.196	4	422.206	2.9889	116000		0.167
5	AANH	33.25	411.187	4	412.199	4.9401	22400		0.141
6	AAQY	23.08	451.207	4	452.22	7.0583	16300		0.17
7	AASAF	35.28	465.222	5	466.233	2.3418	369000		0.699
8	AASY	37.82	410.18	4	411.19	2.817	9780		0.112
9	AATAGV	27.42	488.259	6	489.269	6.3835	22700		0.969
10	AAYE	37.69	452.191	4	453.204	5.3568	27100		0.042
11	AAYM	36.16	454.189	4	455.196	3.2629	73200		0.105
12	ACFGV	25.29	495.215	5	496.222	4.4832	10200		0.953
13	ADFY	31.19	514.206	4	515.217	3.2577	147000		0.309
14	AEEH	35.56	484.192	4	485.206	3.3261	40700		0.87
15	AEFY	34.22	528.222	4	529.232	4.0316	65400		0.204
16	AEHG	34.78	412.171	4	413.18	6.2918	11400		0.342
17	AESH	29.92	442.181	4	443.188	2.2368	14000		0.923
18	AESMR	26.75	592.264	5	593.274	3.447	6600		0.63
19	AFYD	37.24	514.206	4	515.215	7.7786	12500		0.232
20	AGCR	24.39	405.179	4	406.188	7.1391	674000		0.24
21	AGFF	39.89	440.206	4	441.215	3.4371	69400		0.058
22	AGFNA	23.08	478.218	5	479.225	3.7127	8660		0.109
23	AGMH	24.53	414.168	4	415.174	2.6245	34800		0.609
24	AGNEEA	29.81	589.234	6	590.239	3.557	66000		0.874
25	AGSEH	27.48	499.203	5	500.216	4.1467	37400		0.584
26	AGTPG	22.6	401.191	5	402.198	4.7113	14300		0.121
27	AHAC	22.83	400.153	4	401.162	5.0609	1230000		0.19
28	AHDT	41.77	442.181	4	443.195	3.5708	213000		0.801
29	AHMAP	22.6	525.237	5	526.242	5.0302	17400		0.354
30	AHTF	35.8	474.223	4	475.235	6.5798	78100		0.551
31	AHW	36.53	412.186	3	413.194	4.4628	154000		0.683
32	AKGF	27.92	421.233	4	422.238	7.3221	376000		0.551
33	ALVY	26.81	464.264	4	465.272	7.216	63400		0.944
34	AMDEV	27.9	563.226	5	564.231	4.1862	5390		0.634
35	AMFVPHYN	40.86	993.438	8	497.729	2.7915	39900	Oxidation (M)	0.046
36	APEH	36.66	452.202	4	453.21	2.4671	5100		0.811
37	APSGW	24.31	516.233	5	517.24	4.5372	14700		0.022
38	AQMY	23.08	527.205	4	528.211	3.0503	56800	Oxidation (M)	0.5
39	AQTFNTE	39.19	809.356	7	810.368	2.3462	75300		0.279
40	ARAC	30.99	419.195	4	420.204	7.5173	88900		0.917
41	ARGC	34.87	405.179	4	406.189	4.1581	14300		0.333
42	ASCK	32.29	407.184	4	408.194	6.3513	163000		0.926
43	ASMCVQ	23.08	637.256	6	638.261	3.0685	69000		0.771
44	ASSFH	22.61	547.239	5	548.247	2.8512	7620		0.948
45	ASSSY	24.36	513.207	5	514.221	4.7578	25000		0.277
46	ATPADVLANAF	30.35	1088.55	11	545.285	6.2353	49800		0.38
47	ATPADVLANAFGL	40.23	1258.66	13	630.338	7.3763	52700		0.223
48	ATPADVLANAFGLR	38.66	1414.76	14	708.39	6.4829	89900		0.631
49	ATPAEVL	35.37	699.38	7	700.391	3.7205	156000		0.711
50	AVNW	24.48	488.238	4	489.25	7.069	90500		0.62
51	AWK	22.21	403.222	3	404.232	5.1715	64600		0.445
52	AYF	42.54	399.179	3	400.189	2.4882	194000		0.036
53	AYFE	26.19	528.222	4	529.233	2.4741	33300		0.223
54	CAGW	27.01	435.158	4	436.164	1.9282	10300		0.934
55	CAHF	36.05	476.184	4	477.193	5.7512	464000		0.445
56	CAPPP	23.08	483.215	5	484.222	2.9025	18600		0.519
57	CEF	37.1	397.131	3	398.138	2.7544	24500		0.765
58	CEY	32.08	413.126	3	414.132	6.5578	53300		0.779
59	CGEPP	23.08	501.189	5	502.196	2.2807	14200		0.471
60	CHAM	24.31	460.156	4	461.169	2.4824	33200		0.934
61	CHDR	22.61	529.207	4	530.214	2.0844	4590		0.724
62	CHEL	28.53	500.205	4	501.21	5.9316	36500		0.255
63	CHPP	40.81	452.184	4	453.19	2.9833	750000		0.234
64	CHVR	25.49	513.248	4	514.259	2.5759	26100		0.074
65	CHW	28.44	444.158	3	445.163	4.8078	233000		0.933
66	CKAH	23.08	457.211	4	458.216	2.656	50500		0.705
67	CLAW	23.36	491.22	4	492.225	6.8508	84600		0.404
68	CLCH	28.25	474.172	4	475.185	3.0396	118000		0.818
69	CLEG	38.99	420.168	4	421.175	3.5229	66300		0.73
70	CLM	34.24	381.139	3	382.152	3.489	217000	Oxidation (M)	0.864
71	CLPP	24.31	428.209	4	429.216	4.6515	72000		0.65
72	CLYT	34.13	498.215	4	499.221	4.2431	43900		0.845
73	CMF	31.75	399.129	3	400.135	6.9888	7790		0.559
74	CNDR	35.13	506.191	4	507.2	2.1838	109000		0.598
75	CNR	37.85	391.164	3	392.176	1.8737	9260		0.831
76	CPGH	23.08	412.153	4	413.159	4.7132	106000		0.656
77	CPLD	32.52	446.183	4	447.19	3.2474	154000		0.544
78	CPPVG	22.54	471.215	5	472.222	2.9625	59400		0.463
79	CRDH	24.31	529.207	4	530.216	2.5479	49000		0.877
80	CRESG	22.61	550.217	5	551.226	4.3703	25800		0.572
81	CRSG	30.04	421.174	4	422.183	7.1596	56200		0.706
82	CRSH	35.74	501.212	4	502.221	3.0686	89000		0.752
83	CSLM	22.61	468.171	4	469.184	3.8524	80200	Oxidation (M)	0.825
84	CSYH	26.75	508.174	4	509.179	4.0481	135000		0.581
85	CTGW	31.47	465.168	4	466.177	3.1985	72900		0.964
86	CTSS	37.54	396.132	4	397.141	3.864	80700		0.942
87	CTTS	33.68	410.147	4	411.157	4.5033	98700		0.936
88	CVFD	23.08	482.183	4	483.19	3.1013	39200		0.79
89	CWR	34.16	463.2	3	464.208	3.4609	523000		0.851
90	CYFE	26.89	560.194	4	561.201	1.8624	5420		0.815
91	DAAY	37.41	438.175	4	439.188	6.9618	58100		0.5
92	DALEPDNR	26.96	928.425	8	465.223	2.0407	31500		0.184
93	DALNVNR	24.61	800.414	7	401.217	2.1637	220000		0.115
94	DCY	38.08	399.11	3	400.117	4.6513	257000		0.769
95	DDEP	40.23	474.16	4	475.174	3.633	841000		0.738
96	DDGEF	22.6	581.197	5	582.212	4.6176	10500		0.481
97	DDGR	36.67	461.187	4	462.199	2.0254	14900		0.769
98	DDHT	38.16	486.171	4	487.185	3.9025	369000		0.331
99	DDLD	37.59	476.175	4	477.189	4.228	159000		0.67
100	DDSP	24.41	432.149	4	433.163	5.7139	48100		0.203
101	DEAGV	26.88	489.207	5	490.213	2.1405	14800		0.839
102	DEAH	39.35	470.176	4	471.19	2.9891	67000		0.875
103	DEANP	22.54	544.213	5	545.227	2.9841	69300		0.152
104	DEEH	32.17	528.182	4	529.187	3.4952	16300		0.932
105	DEEP	40.77	488.175	4	489.189	2.8495	69600		0.885
106	DEHH	25.77	536.198	4	537.211	2.1602	21000		0.575
107	DELA	25.55	446.201	4	447.215	4.4017	12000		0.706
108	DESN	32.8	463.155	4	464.169	4.7293	21800		0.751
109	DFD	26.76	395.133	3	396.143	3.5246	10700		0.908
110	DFDF	28.52	542.201	4	543.213	2.6194	38200		0.874
111	DFF	39.94	427.174	3	428.184	3.9283	1050000		0.06
112	DFGEP	22.57	563.223	5	564.232	2.2258	45200		0.775
113	DFLEDAFNVNR	41.15	1338.62	11	670.321	5.4223	31800		0.197
114	DFLEDAFNVNRH	38.71	1475.68	12	492.902	4.7734	29100		0.208
115	DFLEDAL	30.16	821.381	7	822.392	6.2961	134000		0.718
116	DFLEDALNVNR	41.35	1304.64	11	653.329	5.2674	201000		0.13
117	DFLEDALNVNRH	43.49	1441.69	12	721.859	4.6701	383000		0.089
118	DFLEDALNVNRHIVDR	24.31	1924.98	16	642.669	4.7998	135000		0.397
119	DFPP	34.9	474.211	4	475.221	3.7073	38900		0.082
120	DGHP	23.61	424.171	4	425.177	7.1789	266000		0.625
121	DGHV	40.37	426.186	4	427.199	5.6652	58000		0.405
122	DGSH	26.89	414.15	4	415.156	5.7962	51700		0.737
123	DGYF	32.2	500.191	4	501.202	3.4849	81300		0.761
124	DGYP	39.29	450.175	4	451.185	2.3499	124000		0.695
125	DHAN	30.01	455.176	4	456.189	3.1604	31000		0.718
126	DHN	38.86	384.139	3	385.149	5.7168	404000		0.363
127	DHNH	24.88	521.198	4	522.212	2.9545	382000		0.328
128	DHR	37.63	426.197	3	427.21	2.3924	2240000		0.665
129	DHW	40.07	456.176	3	457.184	2.6784	110000		0.712
130	DIYNPQAGRI	39.55	1145.58	10	573.802	3.2483	79000		0.112
131	DLCGS	23.08	493.184	5	494.195	6.9309	2100		0.533
132	DLCSS	24.55	523.195	5	524.205	4.419	78300		0.57
133	DLDD	27.72	476.175	4	477.189	2.4324	94900		0.67
134	DLED	41.27	490.191	4	491.204	3.8944	184000		0.428
135	DLF	41.48	393.19	3	394.2	4.9197	76200		0.082
136	DLM	42.73	393.157	3	394.163	3.5428	612000	Oxidation (M)	0.224
137	DLYNPRAGSISTANSLTLPILR	43.53	2371.29	22	791.441	5.3199	162000		0.624
138	DLYNPRVG	23.08	932.472	8	467.246	2.9028	234000		0.279
139	DMF	38.2	411.146	3	412.153	4.0813	177000		0.758
140	DMPP	23.08	474.178	4	475.184	2.6337	96900	Oxidation (M)	0.5
141	DMVG	41.3	420.168	4	421.174	2.5131	173000		0.448
142	DNH	40.75	384.139	3	385.149	5.5003	417000		0.355
143	DNVE	27.5	475.191	4	476.205	2.3898	175000		0.425
144	DPCL	36.74	446.183	4	447.191	1.9446	8470		0.348
145	DPDF	38.57	492.186	4	493.199	7.7228	2340		0.2
146	DPGH	33	424.171	4	425.177	2.1628	14000		0.514
147	DPGW	40.49	473.191	4	474.201	3.134	53000		0.128
148	DPGY	41.77	450.175	4	451.185	2.1359	26500		0.125
149	DPHS	25.77	454.181	4	455.187	5.4486	262000		0.292
150	DPMV	33.66	476.194	4	477.202	2.0655	16200	Oxidation (M)	0.031
151	DPPE	37.94	456.186	4	457.199	5.9348	201000		0.364
152	DPPS	26.86	414.175	4	415.188	6.5405	75400		0.232
153	DPPSG	25.64	471.197	5	472.21	3.0546	137000		0.582
154	DPVSG	24.67	473.212	5	474.226	3.2321	182000		0.609
155	DQAA	32.99	403.17	4	404.177	3.9455	149000		0.934
156	DQSH	36.18	485.187	4	486.201	3.0147	213000		0.394
157	DRC	40.28	392.148	3	393.157	4.5394	56500		0.649
158	DRH	39.43	426.197	3	427.21	2.7221	4140000		0.415
159	DSAGD	23.49	463.155	5	464.162	3.432	4290		0.922
160	DSEF	24.31	496.18	4	497.19	5.7952	27200		0.668
161	DSSH	39.1	444.161	4	445.174	2.6877	607000		0.967
162	DTCK	34.13	465.189	4	466.2	6.0281	42000		0.911
163	DTEL	28.1	476.212	4	477.225	4.8394	38900		0.586
164	DTML	37.14	478.21	4	479.216	3.6703	53600		0.662
165	DTSE	41.19	450.16	4	451.173	4.7576	193000		0.556
166	DTSNIANQLDSTPRVF	43.52	1776.86	16	889.445	4.7985	240000		0.701
167	DTSSS	40.1	495.181	5	496.195	3.8466	181000		0.937
168	DTTF	36.63	482.201	4	483.214	6.0893	23200		0.331
169	DTTW	23.57	521.212	4	522.226	5.7878	29700		0.278
170	DTYF	39.61	544.217	4	545.227	5.0427	39900		0.919
171	DTYT	36.2	498.196	4	499.21	4.4815	81600		0.657
172	DVDG	35.95	404.154	4	405.16	7.106	24200		0.863
173	DVLL	39.87	458.274	4	459.282	5.8134	35100		0.076
174	DVSY	35.92	482.201	4	483.211	2.4317	58200		0.274
175	DVW	41.58	418.185	3	419.195	4.3243	35600		0.43
176	DWN	23.08	433.16	3	434.166	4.3947	15000		0.114
177	DYAA	37.8	438.175	4	439.188	7.129	65600		0.03
178	DYDP	34.96	508.18	4	509.193	2.0498	8020		0.102
179	DYDS	27.29	498.16	4	499.174	4.3658	25300		0.932
180	DYGW	24.71	539.202	4	540.211	3.1448	14300		0.087
181	DYN	30.87	410.144	3	411.157	5.8438	49900		0.5
182	DYPG	37.25	450.175	4	451.189	7.672	39800		0.086
183	DYY	37.94	459.164	3	460.174	4.3415	1120000		0.121
184	EAAW	38.71	475.207	4	476.216	4.1778	121000		0.264
185	EADA	33.71	404.154	4	405.16	6.7727	13500		0.927
186	EAEPG	23.37	501.207	5	502.221	5.6111	54200		0.35
187	EAFC	31.83	468.168	4	469.174	4.5779	34200		0.817
188	ECF	28.49	397.131	3	398.137	7.2076	90700		0.77
189	ECPF	24.31	494.183	4	495.19	4.2959	35500		0.87
190	ECPP	35	444.168	4	445.174	3.8797	9870		0.923
191	ECR	33.77	406.163	3	407.174	6.2492	176000		0.841
192	EDPDE	22.21	603.202	5	604.217	3.5616	21800		0.658
193	EDPL	39.22	472.217	4	473.23	4.9187	74200		0.314
194	EDSF	31.25	496.18	4	497.194	7.6545	38200		0.871
195	EEEGS	32.38	549.192	5	550.207	2.9178	45000		0.874
196	EEPAA	32.96	515.223	5	516.237	5.1453	57900		0.453
197	EEPGS	22.53	517.202	5	518.217	6.6312	41800		0.452
198	EEPH	35	510.207	4	511.216	2.2123	9680		0.546
199	EEPP	38.62	470.201	4	471.215	5.1986	42400		0.851
200	EER	33.55	432.197	3	433.21	4.6514	26600		0.978
201	EESP	37.25	510.196	4	511.21	7.4281	50200		0.945
202	EETH	33.41	514.202	4	515.216	2.2497	5710		0.762
203	EEVG	38.79	432.186	4	433.195	6.8524	120000		0.905
204	EFCR	36.7	553.232	4	554.237	4.5406	12100		0.487
205	EFD	40.92	409.149	3	410.158	4.2617	62200		0.99
206	EFDH	28.19	546.207	4	547.214	1.9099	6450		0.087
207	EFEA	41.31	494.201	4	495.211	2.7067	62200		0.615
208	EFGM	26.77	482.183	4	483.19	4.1098	69900		0.943
209	EFH	37.52	431.18	3	432.19	2.3294	44700		0.964
210	EFL	42.89	407.206	3	408.216	4.1262	214000		0.099
211	EFNP	35.94	505.217	4	506.228	2.9808	81500		0.842
212	EFSAA	35.59	523.228	5	524.236	4.9988	19500		0.447
213	EFYA	34.52	528.222	4	529.233	2.6198	56700		0.224
214	EGEH	37.26	470.176	4	471.189	4.1952	209000		0.5
215	EGSF	28.19	438.175	4	439.188	6.8161	34200		0.672
216	EHEG	33.83	470.176	4	471.188	7.0952	15800		0.308
217	EHH	34.56	421.171	3	422.183	4.8336	183000		0.606
218	EHK	38.67	412.207	3	413.217	5.0867	159000		0.488
219	EHP	40.46	381.165	3	382.171	4.8709	258000		0.978
220	EHR	41.51	440.213	3	441.226	3.7377	1890000		0.709
221	EHW	38.85	470.191	3	471.201	3.3573	208000		0.639
222	EKH	34.41	412.207	3	413.214	3.6642	10700		0.618
223	ELCG	39.36	420.168	4	421.178	4.4541	865000		0.601
224	ELDE	41.7	504.207	4	505.221	3.9741	192000		0.925
225	ELDF	30.18	522.232	4	523.243	2.6976	43800		0.265
226	ELEPFNLR	33.93	1016.53	8	509.275	4.1255	121000		0.985
227	ELF	38.59	407.206	3	408.215	5.5877	70900		0.094
228	ELM	41.99	407.173	3	408.182	3.56	469000	Oxidation (M)	0.426
229	ELMM	34.9	538.213	4	539.227	3.196	233000	Oxidation (M)	0.224
230	ELNGL	24.31	544.286	5	545.291	7.8232	33500		0.101
231	ELPD	25.19	472.217	4	473.23	5.1271	6550		0.244
232	ELSY	27.37	510.233	4	511.245	7.753	13100		0.166
233	EMGF	35.84	482.183	4	483.189	4.3344	18300		0.947
234	EMY	38.55	441.157	3	442.163	5.4956	31600		0.377
235	ENEN	34.85	504.182	4	505.195	4.4191	8310		0.973
236	ENGE	38.98	447.16	4	448.166	4.6874	332000		0.629
237	ENPP	24.31	455.202	4	456.209	3.0912	4950		0.482
238	EPCP	23.08	444.168	4	445.175	3.6005	83500		0.894
239	EPDM	26.86	490.173	4	491.18	3.091	32300		0.887
240	EPGTT	36.67	503.223	5	504.237	2.4968	32400		0.186
241	EPH	38.83	381.165	3	382.172	3.1978	57500		0.981
242	EPHH	28.08	518.224	4	519.236	2.6282	14600		0.841
243	EPMY	32.15	538.21	4	539.215	2.4171	7490		0.941
244	EQAY	22.61	509.212	4	510.226	6.4185	68000		0.187
245	EQGD	32.37	447.16	4	448.167	3.8465	190000		0.446
246	EQNEGKSVLSGFSAE	36.56	1580.73	15	791.379	3.6675	24800		0.974
247	EQPP	24.53	469.217	4	470.231	5.3299	32900		0.851
248	ERF	36.29	450.223	3	451.229	5.3104	2210		0.5
249	ERP	24.31	400.207	3	401.219	6.3725	125000		0.207
250	ESAGF	23.5	509.212	5	510.22	7.4147	32000		0.198
251	ESHE	39.39	500.187	4	501.201	3.8874	45400		0.88
252	ESKTV	22.6	562.296	5	563.302	7.646	33800		0.918
253	ESSF	34.21	468.186	4	469.199	6.5317	58600		0.74
254	ESSGQ	28.37	506.197	5	507.21	4.3587	23200		0.734
255	ESSH	42.46	458.176	4	459.183	3.0577	84100		0.897
256	ESSL	41.67	434.201	4	435.214	6.538	108000		0.352
257	ESSM	35.12	468.153	4	469.163	4.8116	20000	Oxidation (M)	0.785
258	ESW	42.71	420.164	3	421.174	4.0832	41000		0.541
259	ESY	37.45	397.149	3	398.158	2.7487	5320		0.976
260	ESYG	35.65	454.17	4	455.183	5.2046	102000		0.115
261	ETDP	38.56	460.18	4	461.194	4.4276	127000		0.6
262	ETGF	39.01	452.191	4	453.2	3.3768	50400		0.134
263	ETMW	28.43	565.221	4	566.228	4.4294	4540		0.607
264	ETPP	24.87	442.206	4	443.22	5.005	28600		0.166
265	ETTGS	25.75	493.202	5	494.208	4.4878	73600		0.863
266	ETTSG	36.65	493.202	5	494.216	3.1358	1240000		0.778
267	ETTT	42.35	450.196	4	451.21	5.1764	44800		0.576
268	ETYSG	23	555.218	5	556.228	3.4756	11200		0.098
269	EVDL	36.52	474.233	4	475.247	4.153	7500		0.62
270	EVDQ	38.6	489.207	4	490.214	4.4103	161000		0.95
271	EVF	40.03	393.19	3	394.2	4.5738	141000		0.93
272	EVST	22.61	434.201	4	435.214	5.7615	58900		0.97
273	EVTC	34.74	450.178	4	451.189	6.0767	14800		0.847
274	EVYE	30.13	538.227	4	539.242	3.4741	6180		0.906
275	EYA	42.53	381.154	3	382.163	2.4285	131000		0.337
276	EYGAE	26.96	567.218	5	568.225	4.536	11600		0.26
277	EYPEG	23.58	593.233	5	594.245	2.0837	21000		0.224
278	EYSG	38.66	454.17	4	455.184	5.5963	169000		0.386
279	EYSS	36.96	484.18	4	485.194	4.6393	38400		0.591
280	EYT	33.84	411.164	3	412.174	2.0312	31800		0.863
281	EYY	35.89	473.18	3	474.19	2.7247	354000		0.824
282	FADD	38.56	466.17	4	467.18	1.8858	15800		0.554
283	FAESG	24.69	509.212	5	510.219	3.5653	11000		0.259
284	FAM	37.49	383.151	3	384.158	4.4362	308000	Oxidation (M)	0.229
285	FAMD	23.52	482.183	4	483.191	2.3752	10600		0.272
286	FATM	35.78	468.204	4	469.213	5.5801	24400		0.893
287	FCAG	33.93	396.147	4	397.153	3.9001	77600		0.814
288	FCGV	36.82	424.178	4	425.184	4.739	15200		0.129
289	FCSR	35.08	511.221	4	512.227	4.2795	140000		0.542
290	FCSV	37.41	454.189	4	455.195	4.7648	314000		0.686
291	FCVS	33.76	454.189	4	455.196	4.2131	156000		0.929
292	FDL	43.23	393.19	3	394.2	3.7891	302000		0.177
293	FDLPL	39.03	603.327	5	604.336	5.9686	28300		0.907
294	FDV	43.14	379.174	3	380.184	3.0928	754000		0.608
295	FECGH	25.94	591.211	5	592.216	2.3991	15000		0.897
296	FEF	36.31	441.19	3	442.2	5.1443	509000		0.022
297	FENY	23.34	571.228	4	572.237	3.3795	28500		0.654
298	FEP	42.49	391.174	3	392.184	2.6533	3640000		0.118
299	FFA	36.19	383.185	3	384.194	5.6394	16200		0.034
300	FFD	35.87	427.174	3	428.184	5.0007	102000		0.051
301	FFE	31.09	441.19	3	442.199	6.0658	42600		0.034
302	FFM	27.68	443.188	3	444.197	2.7405	13100		0.029
303	FFSS	39.69	486.211	4	487.222	2.6219	14100		0.644
304	FFYG	34.45	532.232	4	533.239	4.1606	32700		0.044
305	FGAAF	30.19	511.243	5	512.252	3.7686	18000		0.035
306	FGAM	32.73	440.173	4	441.18	4.2643	43100	Oxidation (M)	0.06
307	FGCL	34.14	438.194	4	439.2	5.391	5510		0.812
308	FGEGS	22.58	495.197	5	496.204	7.7958	69500		0.492
309	FGEP	39.97	448.196	4	449.206	2.5638	169000		0.859
310	FGGY	37	442.185	4	443.195	2.3425	18500		0.133
311	FGHD	33.81	474.186	4	475.197	2.5313	15100		0.943
312	FGLN	38.3	449.227	4	450.238	3.2391	148000		0.042
313	FGMM	25.65	484.181	4	485.195	4.8704	65500		0.811
314	FGPA	40.68	390.19	4	391.2	3.5796	202000		0.034
315	FGSF	37.66	456.201	4	457.211	4.8766	51400		0.429
316	FGSGA	23.45	437.191	5	438.198	4.3235	9480		0.518
317	FGTTS	25.72	511.228	5	512.241	4.3157	62000		0.955
318	FGW	40.57	408.18	3	409.189	4.7992	58300		0.026
319	FGY	42.08	385.164	3	386.174	4.1692	434000		0.042
320	FHLLM	26.78	659.346	5	660.363	6.1136	160000		0.017
321	FHR	27.88	458.239	3	459.252	4.192	22000		0.592
322	FHSH	22.57	526.229	4	527.238	2.6185	96000		0.862
323	FHW	38.45	488.217	3	489.225	4.7101	62700		0.018
324	FLAQTF	27.56	725.375	6	726.385	4.6626	1150000		0.833
325	FLC	36.28	381.172	3	382.182	1.9461	14100		0.739
326	FLCA	22.6	452.209	4	453.216	6.8785	6400		0.777
327	FLED	36.11	522.233	4	523.243	3.0344	586000		0.915
328	FLEDAFNVNRH	43.34	1360.65	11	454.561	3.6244	103000		0.354
329	FLEDALNVNRH	43.51	1326.67	11	443.233	3.3682	1040000		0.113
330	FLM	41.25	409.204	3	410.21	5.4917	523000		0.039
331	FLMC	22.61	528.208	4	529.22	5.751	9430	Oxidation (M)	0.816
332	FLVPP	43.47	571.337	5	572.347	4.5652	364000		0.049
333	FLVPPRESEK	22.56	1200.65	10	401.227	2.4097	246000		0.68
334	FMPGGS	26.82	594.247	6	595.257	3.4729	15200		0.126
335	FNGA	39.27	407.18	4	408.187	4.2085	8420		0.105
336	FPILNLF	22.6	862.495	7	863.507	7.3973	66400		0.052
337	FPLL	40.34	488.3	4	489.31	5.885	280000		0.057
338	FPRRV	36.66	673.402	5	674.416	4.7842	11000		0.164
339	FPY	40.34	425.195	3	426.205	3.6662	201000		0.045
340	FRC	40.46	424.189	3	425.195	2.6447	3350000		0.803
341	FRKGDIIAIPSGIPYWTYNNG	43.46	2381.22	21	794.75	5.3276	66800		0.023
342	FSDM	24.31	498.178	4	499.186	2.6806	33100		0.693
343	FSEE	36.77	510.196	4	511.207	2.8335	34200		0.941
344	FSGD	35.33	424.159	4	425.173	6.6461	4550		0.367
345	FSR	39.83	408.212	3	409.222	5.5519	35000		0.985
346	FSSD	38.27	454.17	4	455.184	4.2775	17700		0.285
347	FSSE	38.09	468.186	4	469.199	6.2181	48500		0.485
348	FSTE	23.23	482.201	4	483.215	4.6595	28200		0.446
349	FSTS	37.2	440.191	4	441.202	2.1507	21900		0.876
350	FSY	41.86	415.174	3	416.184	3.6561	446000		0.058
351	FTCL	35.03	482.22	4	483.226	4.7311	17200		0.779
352	FTEE	26.77	524.212	4	525.226	7.4053	8860		0.899
353	FTF	30.25	413.195	3	414.205	3.7231	47600		0.199
354	FTGE	35.12	452.191	4	453.204	7.1643	19400		0.104
355	FTGS	27	410.18	4	411.193	6.0349	46700		0.267
356	FTL	42.28	379.211	3	380.221	3.3338	963000		0.35
357	FTM	40.58	397.167	3	398.173	6.5316	25700		0.931
358	FTN	41.65	380.17	3	381.18	2.5845	101000		0.739
359	FTY	40.8	429.19	3	430.2	2.492	42500		0.055
360	FVVY	30.31	526.279	4	527.289	6.4439	12700		0.064
361	FVY	23.08	427.211	3	428.221	5.38	24300		0.038
362	FWG	28.15	408.18	3	409.188	5.3988	101000		0.017
363	FYE	24.31	457.185	3	458.195	5.9463	75000		0.418
364	FYG	39.58	385.164	3	386.173	4.9627	327000		0.034
365	FYGA	40.21	456.201	4	457.211	2.956	50200		0.039
366	FYIGGNPEAEF	37.29	1242.56	11	622.289	5.5089	57000		0.037
367	FYIGGNPEAEFPE	42.13	1468.65	13	735.337	5.3879	821000		0.078
368	FYIGGNPEAEFPETQ	37.07	1697.76	15	849.891	5.1039	171000		0.187
369	FYIGGNPEAEFPETQE	43.51	1826.8	16	914.412	5.0953	548000		0.977
370	FYL	41.56	441.226	3	442.236	4.8594	1860000		0.04
371	FYLAGNQEQEF	43.15	1344.6	11	673.31	4.8335	467000		0.099
372	FYSG	34.99	472.196	4	473.205	4.8232	19100		0.016
373	GCAW	34.67	435.158	4	436.166	3.4113	27700		0.161
374	GCHS	27.79	402.132	4	403.141	5.766	6180		0.444
375	GCLPM	23.08	519.218	5	520.232	3.5591	128000		0.484
376	GCML	30.17	422.166	4	423.179	5.7687	72800		0.246
377	GCSSS	22.61	439.137	5	440.148	4.8989	18800		0.92
378	GCVE	29.51	406.152	4	407.163	5.5791	140000		0.615
379	GDAH	37.44	398.155	4	399.164	2.1051	7210		0.713
380	GDGW	36.91	433.16	4	434.168	1.9084	5490		0.538
381	GFAR	24.48	449.239	4	450.251	7.1881	39000		0.078
382	GFGPL	39.41	489.259	5	490.268	4.505	108000		0.056
383	GFMN	23.89	467.184	4	468.19	3.3254	23200		0.164
384	GFSAE	36.76	509.212	5	510.223	2.3551	114000		0.786
385	GFSAEFLGHSL	38.48	1163.56	11	582.791	5.0265	34200		0.044
386	GFSR	37.46	465.234	4	466.246	4.2295	439000		0.748
387	GFW	40.37	408.18	3	409.186	3.98	466000		0.029
388	GGAGF	32.83	407.18	5	408.187	4.5665	31400		0.025
389	GGDCR	25.28	506.191	5	507.199	4.8933	54500		0.919
390	GGMPP	24.34	473.194	5	474.201	2.5097	26800	Oxidation (M)	0.024
391	GGRY	25.65	451.218	4	452.229	6.7413	31000		0.214
392	GGSDF	24.37	481.181	5	482.194	5.941	76200		0.636
393	GHGAA	27.06	411.187	5	412.199	3.0749	16700		0.849
394	GHLLT	27.51	539.307	5	540.319	6.5255	25800		0.019
395	GHW	35.96	398.17	3	399.178	3.5032	131000		0.309
396	GLCSYMC	36.63	775.27	7	388.647	1.9823	30600		0.784
397	GLKPF	23.08	560.332	5	561.344	6.9512	9940		0.061
398	GMHH	36.18	480.19	4	481.195	2.2886	17800		0.657
399	GNNE	22.58	432.161	4	433.166	6.037	124000		0.249
400	GNNIFSGFKRD	37.73	1253.62	11	418.882	3.2561	117000		0.967
401	GNPP	40.53	383.18	4	384.187	2.8518	25000		0.053
402	GNQEQEF	40.22	850.346	7	851.359	2.6347	568000		0.354
403	GNQEQEFLR	41.25	1119.53	9	560.776	2.7562	74500		0.223
404	GNQEQEFLRY	43.35	1282.59	10	642.309	3.5344	88300		0.421
405	GNRGPLVQPQSQPQ	31.33	1504.77	14	753.399	2.284	133000		0.091
406	GPMF	33.54	450.194	4	451.203	2.0449	8400		0.049
407	GPSH	24.72	396.176	4	397.182	2.4875	17700		0.043
408	GSAW	38.6	419.18	4	420.187	3.4199	9230		0.317
409	GSEGF	22.53	495.197	5	496.211	6.3112	30900		0.566
410	GSGFGG	24.79	480.197	6	481.203	3.6158	7350		0.059
411	GSGGH	32.93	413.166	5	414.172	2.1337	4320		0.252
412	GSGPD	28.34	431.165	5	432.171	5.5261	168000		0.516
413	GSHE	23.08	428.166	4	429.179	4.6816	21700		0.171
414	GSRD	34.49	433.192	4	434.202	5.666	40800		0.883
415	GSSSY	22.49	499.191	5	500.206	4.6878	204000		0.18
416	GSTSG	34.65	407.165	5	408.172	4.3501	54700		0.355
417	GSYP	40.06	422.18	4	423.19	2.8506	82900		0.823
418	GVAEF	23.08	521.249	5	522.257	4.4869	8220		0.908
419	GVSSELEPFNLR	42.65	1346.68	12	674.353	4.4012	221000		0.928
420	GWGW	39.89	504.212	4	505.22	3.6291	37100		0.013
421	GWH	37.7	398.17	3	399.178	2.618	438000		0.284
422	GWHA	26.85	469.207	4	470.216	3.4171	31800		0.422
423	GWPP	36.27	455.217	4	456.226	2.6799	21300		0.039
424	GYGF	32.4	442.185	4	443.196	2.1327	8930		0.031
425	GYGH	36.32	432.176	4	433.182	2.8553	111000		0.152
426	GYPP	42.36	432.201	4	433.211	2.3636	94400		0.031
427	GYY	25.38	401.159	3	402.168	2.1397	36900		0.039
428	HACP	22.59	426.168	4	427.174	5.8448	30000		0.88
429	HAET	25.46	456.197	4	457.211	4.1514	20400		0.911
430	HAGH	28.22	420.187	4	421.199	4.4476	180000		0.773
431	HAPP	38.77	420.212	4	421.224	6.9884	28600		0.02
432	HASH	24.31	450.197	4	451.21	6.5542	123000		0.624
433	HASM	24.88	460.174	4	461.181	3.3165	66900	Oxidation (M)	0.054
434	HAW	34.78	412.186	3	413.194	3.7982	248000		0.645
435	HAWF	23.5	559.254	4	560.264	5.3471	124000		0.022
436	HCAH	36.95	466.175	4	467.184	2.8524	69500		0.124
437	HCFG	26.79	462.168	4	463.175	2.2205	13000		0.824
438	HCGR	26.84	471.201	4	472.211	4.0153	286000		0.029
439	HCH	26.81	395.138	3	396.151	4.0746	12000		0.318
440	HCLF	40.07	518.231	4	519.236	3.9841	29400		0.271
441	HCLM	27.81	502.203	4	503.217	2.8254	569000		0.366
442	HCSR	31.5	501.212	4	502.221	3.6371	96100		0.872
443	HDGH	35.87	464.177	4	465.19	2.1713	55700		0.424
444	HDPP	38.58	464.202	4	465.209	2.6502	39500		0.138
445	HEH	35.52	421.171	3	422.183	2.0842	11000		0.584
446	HER	42.16	440.213	3	441.226	3.2477	4500000		0.535
447	HESM	23.08	502.185	4	503.189	2.7799	6960		0.811
448	HFP	38.61	399.191	3	400.2	3.1444	110000		0.023
449	HFTA	23.52	474.223	4	475.235	6.2009	480000		0.515
450	HFW	30.81	488.217	3	489.225	6.3424	23000		0.015
451	HGHE	24.31	478.192	4	479.204	6.025	42600		0.686
452	HGHG	24.84	406.171	4	407.184	5.1642	187000		0.619
453	HGTP	26.2	410.191	4	411.201	5.1814	29200		0.197
454	HGW	35.29	398.17	3	399.18	3.7636	677000		0.309
455	HHAD	32.68	478.192	4	479.205	4.2009	136000		0.518
456	HHGD	31.12	464.177	4	465.19	2.5636	2260000		0.825
457	HHGL	35.02	462.234	4	463.248	3.6419	26600		0.5
458	HHQ	31.46	420.187	3	421.199	5.5722	374000		0.64
459	HHTD	23.88	508.203	4	509.216	3.7609	245000		0.23
460	HKLPP	24.43	590.354	5	591.361	5.2597	585000		0.017
461	HLGL	23.59	438.259	4	439.271	7.5327	80100		0.019
462	HMGH	24.31	496.185	4	497.192	2.1141	9530	Oxidation (M)	0.664
463	HMMP	37.36	514.203	4	515.216	5.1383	49200		0.823
464	HMW	23.08	472.189	3	473.195	5.3692	59700		0.641
465	HNH	34.11	406.171	3	407.183	2.1338	9400		0.784
466	HPAA	34.03	394.196	4	395.209	7.1965	56100		0.172
467	HPF	24.62	399.191	3	400.198	6.5834	6630		0.032
468	HPGW	23.08	495.223	4	496.233	4.6617	61000		0.019
469	HPSG	28.17	396.176	4	397.182	2.6961	30600		0.054
470	HPSGV	26.76	495.244	5	496.256	6.6977	69600		0.19
471	HRGACG	33.44	599.26	6	600.268	6.4636	57700		0.679
472	HSAK	30.26	441.234	4	442.246	5.1884	14400		0.191
473	HSCF	26.83	492.179	4	493.184	4.9744	110000		0.929
474	HSCL	31.95	458.195	4	459.2	4.367	113000		0.939
475	HSCW	27.19	531.19	4	532.195	3.2571	90800		0.646
476	HSDE	31.27	486.171	4	487.184	2.2682	14500		0.943
477	HSGH	26.85	436.182	4	437.195	2.6321	203000		0.649
478	HSQP	24.44	467.213	4	468.225	3.3855	10900		0.138
479	HSVF	33.56	488.238	4	489.251	7.556	66000		0.835
480	HSW	31.04	428.181	3	429.189	4.2671	68600		0.669
481	HTDH	36.54	508.203	4	509.217	3.2993	339000		0.209
482	HVW	37.74	440.217	3	441.225	4.9713	189000		0.633
483	IESEGGLIETWNPNNR	43.4	1827.88	16	914.951	4.1685	160000		0.402
484	IGSSSSPDIYNPQAGRIK	43.53	1888.96	18	945.495	2.7135	5190000		0.133
485	IIAIPSGIPYWTYNNGDEPLVAIS	32.5	2602.33	24	868.456	7.0689	119000		0.584
486	IINPEGQQ	37.13	897.456	8	898.469	2.5134	51400		0.526
487	IPSGIPYWTYNNG	41.86	1480.7	13	741.36	5.4744	141000		0.031
488	ISLTDTGSSNNQL	43.48	1348.65	13	675.335	3.8939	126000		0.34
489	ISLTDTGSSNNQLDQMPRRF	26.77	2295.09	20	766.042	3.1616	1960000	Oxidation (M)	0.67
490	ISLTDTGSSNNQLDQMPRRFY	26.84	2458.15	21	820.399	3.4623	81800	Oxidation (M)	0.91
491	IVNSQGNAVFDNK	43.45	1404.7	13	703.361	2.5672	302000		0.797
492	IVNSQGNPVFDDK	38.76	1431.7	13	716.862	2.834	48700		0.735
493	IVRVEGGL	34.98	841.502	8	421.761	2.9458	41400		0.833
494	IYAPHWN	26.8	899.429	7	450.724	3.2563	64600		0.012
495	IYNPQAGRIK	41.88	1158.65	10	387.227	2.0224	983000		0.123
496	KAVC	24.31	419.22	4	420.232	6.1304	16900		0.935
497	KAW	31.08	403.222	3	404.23	5.8478	82700		0.515
498	KCF	36.98	396.183	3	397.189	5.2761	10500		0.926
499	KCM	26.83	396.15	3	397.163	3.8197	128000	Oxidation (M)	0.856
500	KDDL	41.94	489.243	4	490.257	6.4349	65000		0.652
501	KDPG	33.51	415.207	4	416.213	6.5047	6210		0.231
502	KGCF	23.08	453.205	4	454.211	4.3887	68200		0.136
503	KGDP	40.14	415.207	4	416.213	4.9541	54400		0.5
504	KGGDD	35.35	490.202	5	491.216	3.0692	285000		0.826
505	KGMK	28.06	462.262	4	463.272	6.1589	953000		0.298
506	KGPF	42.06	447.248	4	448.257	3.0844	595000		0.115
507	KGVSSELEPFNLR	42.3	1474.78	13	738.4	3.686	482000		0.29
508	KKGEA	25.7	531.302	5	532.314	7.0254	154000		0.967
509	KMM	26.83	408.187	3	409.199	7.0248	26100		0.701
510	KMR	38.89	433.247	3	434.259	6.7591	78800		0.397
511	KNSY	26.73	510.244	4	511.256	7.77	8450		0.444
512	KNY	36.23	423.212	3	424.225	6.7004	6050		0.941
513	KQF	36.51	421.233	3	422.238	5.5175	49800		0.132
514	KQY	34.44	437.227	3	438.233	6.6695	470000		0.465
515	KSNNPFKFLVPPRE	26.83	1671.91	14	558.314	3.7417	34400		0.045
516	KSNNPFKFLVPPRES	41.15	1758.94	15	587.324	3.7119	233000		0.1
517	KSTP	39.17	431.238	4	432.244	5.1606	17500		0.606
518	KSTY	23.08	497.249	4	498.255	7.0919	47600		0.458
519	KTH	32.03	384.212	3	385.219	4.3059	11500		0.239
520	KTKTF	30.61	623.364	5	624.377	5.2855	330000		0.578
521	KWM	37.3	463.225	3	464.233	4.8647	12800		0.465
522	LADT	39.61	418.206	4	419.219	7.2756	244000		0.515
523	LAFF	23.08	496.269	4	497.277	7.6417	163000		0.045
524	LAGNQEQEF	39.62	1034.47	9	518.243	3.0151	746000		0.508
525	LAGNQEQEFLRY	43.34	1466.72	12	734.369	3.798	53300		0.844
526	LAHR	31.93	495.292	4	496.305	7.2887	69100		0.758
527	LATR	38.02	459.281	4	460.293	5.8048	22000		0.735
528	LAW	41.86	388.211	3	389.219	5.19	87000		0.017
529	LCAAF	24.67	523.246	5	524.251	2.7123	26200		0.688
530	LCGPA	24.31	459.215	5	460.221	4.1688	56700		0.714
531	LCHF	24.67	518.231	4	519.236	4.208	59400		0.254
532	LCSP	24.31	418.189	4	419.195	5.1556	36400		0.672
533	LCSRF	35.28	624.305	5	625.316	6.6525	25900		0.648
534	LCTY	37.23	498.215	4	499.222	3.3549	110000		0.809
535	LCYE	31.86	526.21	4	527.215	5.5347	9300		0.811
536	LDALEPDNR	32.64	1041.51	9	521.765	2.6017	49300		0.247
537	LDTSNIANQL	40.47	1087.55	10	544.785	4.2899	506000		0.945
538	LDTSNIANQLDSTPRVF	43.51	1889.95	17	945.986	5.0351	1190000		0.937
539	LDTSNTLNQLDSTPRLF	43.51	1933.97	17	967.999	5.3621	36000		0.939
540	LDTSNTLNQLDSTPRVF	43.5	1919.96	17	960.991	4.8164	20400		0.927
541	LDW	42.51	432.201	3	433.211	3.4543	179000		0.073
542	LDY	43.04	409.185	3	410.195	2.8082	1690000		0.037
543	LEET	38.28	490.228	4	491.241	2.9369	7770		0.88
544	LEF	40.71	407.206	3	408.216	3.8505	137000		0.095
545	LEML	41.85	504.262	4	505.269	4.2467	87500		0.387
546	LEMY	34.11	570.236	4	571.243	4.0873	76300	Oxidation (M)	0.939
547	LESH	39.28	484.228	4	485.235	3.0016	12300		0.252
548	LFE	42.85	407.206	3	408.216	3.0233	1310000		0.082
549	LFH	39.74	415.222	3	416.23	2.4011	172000		0.013
550	LFL	37.49	391.247	3	392.257	5.2158	75800		0.044
551	LFSGF	36.26	569.285	5	570.295	4.8508	124000		0.034
552	LGCR	32.61	447.226	4	448.24	4.8995	403000		0.227
553	LGGF	41.54	392.206	4	393.216	3.6408	52000		0.057
554	LGGNPEVEFPET	22.61	1287.6	12	644.81	4.3506	23200		0.967
555	LGGNPEVEFPETQE	43.35	1544.7	14	773.362	4.152	515000		0.469
556	LGHSL	37.87	525.291	5	526.301	3.1275	163000		0.043
557	LLAPP	27.72	509.321	5	510.33	4.2173	27900		0.05
558	LLCW	29.59	533.267	4	534.272	4.7046	59000		0.329
559	LLDTSNIANQL	41.84	1200.63	11	601.328	4.9799	380000		0.6
560	LLDTSNIANQLDSTPRVF	43.52	2003.03	18	668.688	5.4481	255000		0.947
561	LLDTSNTLNQLDSTPRL	43.53	1899.99	17	951.007	4.7562	23100		0.934
562	LLEL	30.98	486.305	4	487.319	7.4369	20100		0.449
563	LLGEG	26.83	487.264	5	488.272	6.7147	155000		0.307
564	LLGKF	30.22	576.364	5	577.376	6.6396	175000		0.035
565	LLGY	24.58	464.264	4	465.273	7.7678	24700		0.053
566	LLKTF	24.62	620.39	5	621.399	5.5576	32100		0.223
567	LLNPE	30.45	584.317	5	585.327	2.5054	655000		0.066
568	LLQCC	37.26	578.256	5	579.26	3.4884	7550		0.818
569	LLSV	24.31	430.279	4	431.289	3.2735	49400		0.769
570	LLTPP	42.73	539.332	5	540.342	3.2907	1450000		0.082
571	LLWF	39.28	577.326	4	578.341	5.0523	169000		0.054
572	LMGP	34.78	416.209	4	417.216	2.7354	7990		0.045
573	LMVG	40.21	434.22	4	435.227	3.3947	116000	Oxidation (M)	0.113
574	LNGV	27.04	401.227	4	402.236	3.8504	328000		0.102
575	LNIGSSSSPDIYNPQAGRIK	41.16	2116.09	20	706.375	3.2305	600000		0.101
576	LPCL	35.59	444.241	4	445.247	5.2323	84100		0.837
577	LPCR	39.85	487.258	4	488.263	2.1972	888000		0.439
578	LPDY	37.21	506.238	4	507.248	3.0343	90500		0.708
579	LPPEF	31	601.311	5	602.321	4.3329	77400		0.096
580	LPQH	36.96	493.265	4	494.275	2.877	99200		0.452
581	LPR	39.02	384.248	3	385.259	2.6023	54500		0.242
582	LPTA	35.3	400.232	4	401.242	3.7033	91000		0.829
583	LQYP	29.89	519.269	4	520.279	2.7394	73600		0.029
584	LSCH	28.46	458.195	4	459.2	2.474	80900		0.612
585	LSEH	39.37	484.228	4	485.235	2.9128	23600		0.338
586	LSEM	33.62	494.205	4	495.211	3.7707	16400	Oxidation (M)	0.678
587	LSGNRGPLVHPQ	43.51	1273.69	12	425.572	2.031	6070000		0.049
588	LSGNRGPLVHPQSQS	42.96	1575.81	15	788.918	1.9737	292000		0.059
589	LSGNRGPLVHPQSQSQ	43.5	1703.87	16	852.946	1.9545	2630000		0.07
590	LSGNRGPLVHPQSQSQS	43.53	1790.9	17	896.464	1.9465	126000		0.139
591	LSGNRGPLVHPQSQSQSN	43.53	1904.95	18	953.486	1.9291	126000		0.152
592	LSIITPPER	26.83	1024.59	9	513.306	3.5164	233000		0.495
593	LSLL	39.13	444.295	4	445.305	5.0179	52600		0.211
594	LSML	41.03	462.251	4	463.258	4.066	148000		0.516
595	LSY	43.06	381.19	3	382.2	3.1875	718000		0.788
596	LTGC	23.73	392.173	4	393.183	7.5757	24100		0.344
597	LTMG	41.43	420.204	4	421.211	2.613	137000		0.791
598	LTVR	25.68	487.312	4	488.323	7.93	49600		0.118
599	LTW	40.63	418.222	3	419.232	4.0488	152000		0.033
600	LVCE	34.15	462.215	4	463.222	2.5005	34400		0.647
601	LVPQK	23.08	583.369	5	584.382	6.3519	144000		0.227
602	LWA	41.56	388.211	3	389.219	4.0136	80700		0.016
603	LYL	33.98	407.242	3	408.252	4.5731	69500		0.039
604	LYNPRAGSISTANSLTLPILR	43.5	2256.26	21	753.098	4.7906	174000		0.313
605	LYT	40.96	395.206	3	396.215	3.7463	337000		0.17
606	LYY	22.61	457.221	3	458.232	3.1314	34700		0.03
607	MACF	32.33	470.166	4	471.179	4.87	126000		0.928
608	MAPP	36.06	414.194	4	415.2	3.755	167000		0.103
609	MAWC	23.52	509.177	4	510.182	4.0239	34700		0.792
610	MCAF	22.61	470.166	4	471.179	3.2953	33400		0.839
611	MCGF	26.73	472.145	4	473.158	3.8032	313000	Oxidation (M)	0.534
612	MCMR	24.31	539.202	4	540.213	2.2708	11800		0.5
613	MCPH	35.63	486.172	4	487.185	2.6356	64000		0.616
614	MCR	36.63	408.161	3	409.169	2.0015	14400		0.718
615	MCVH	24.39	488.188	4	489.2	2.5915	165000		0.98
616	MDDPP	23.68	573.21	5	574.216	4.8571	4330		0.928
617	MDGS	34.66	408.132	4	409.142	5.6411	7470		0.842
618	MDPP	39.64	458.183	4	459.19	3.898	328000		0.357
619	MEAE	26.79	478.173	4	479.187	2.8879	6820		0.857
620	MEGG	41	392.137	4	393.143	4.1348	89300		0.193
621	MEL	42.8	391.178	3	392.188	5.3018	5500000		0.423
622	MESA	39.1	436.163	4	437.173	3.3421	130000		0.799
623	MESS	38.41	452.158	4	453.169	2.4796	29700		0.775
624	MEVH	25.35	514.221	4	515.226	2.4869	81100		0.894
625	MFFA	24.33	514.225	4	515.238	2.8942	27400		0.072
626	MFGGS	22.94	497.194	5	498.202	3.285	21300		0.132
627	MFGN	26.84	467.184	4	468.191	3.0255	41500		0.159
628	MFVPHY	40.14	808.358	6	405.189	2.92	168000	Oxidation (M)	0.037
629	MFVPHYN	42.08	906.406	7	454.213	3.1788	251000		0.029
630	MFVPHYNL	42.34	1035.48	8	518.752	3.704	220000	Oxidation (M)	0.023
631	MFVPHYNLN	43.33	1133.53	9	567.777	3.8509	47700		0.035
632	MGGR	26.77	435.19	4	436.201	4.1519	3260	Oxidation (M)	0.575
633	MGLCC	23.08	525.175	5	526.185	3.506	24500		0.762
634	MGML	24.44	466.192	4	467.205	2.4904	51800	Oxidation (M)	0.914
635	MGPP	24.31	400.178	4	401.184	2.5965	29500		0.037
636	MGSAA	22.29	435.179	5	436.186	3.2035	8940		0.554
637	MGSF	26.78	440.173	4	441.179	3.3643	47900		0.393
638	MGSS	33.81	396.132	4	397.142	4.2209	659000	Oxidation (M)	0.29
639	MGSSG	26.79	437.158	5	438.169	5.1469	120000		0.313
640	MGSW	26.98	479.184	4	480.189	3.371	27400		0.52
641	MGYN	26.76	483.179	4	484.185	2.3974	25600		0.902
642	MHF	37.58	433.178	3	434.187	6.263	51800		0.774
643	MHH	30.41	423.169	3	424.175	2.6963	829000		0.716
644	MHN	35.9	400.153	3	401.164	6.9605	122000		0.067
645	MHR	33.7	442.211	3	443.22	3.8423	49600		0.081
646	MKC	34.97	380.155	3	381.168	4.278	972000		0.955
647	MKCC	28.3	483.164	4	484.174	4.219	195000		0.928
648	MKY	38.49	440.209	3	441.215	5.3845	6150		0.85
649	MLCE	34.68	494.187	4	495.2	3.2649	294000		0.806
650	MMAA	35.28	438.161	4	439.174	3.3459	1120000	Oxidation (M)	0.125
651	MMAW	40.23	553.203	4	554.217	5.7961	25400	Oxidation (M)	0.353
652	MMFT	22.22	544.202	4	545.215	5.1901	25600	Oxidation (M)	0.691
653	MMGF	29.86	500.176	4	501.189	5.2073	83300	Oxidation (M)	0.811
654	MMGG	23.08	394.135	4	395.147	6.1214	27100		0.559
655	MMH	26.75	417.151	3	418.163	5.6795	239000		0.47
656	MML	36.44	393.176	3	394.188	5.8399	72800		0.805
657	MMLE	39.45	522.218	4	523.232	3.1384	52300		0.376
658	MMN	38.49	394.135	3	395.147	5.0039	125000		0.82
659	MMPA	27.99	448.181	4	449.194	3.5634	167000		0.785
660	MMPL	41.72	506.223	4	507.237	4.2813	95500	Oxidation (M)	0.13
661	MMSA	26.8	454.156	4	455.168	4.8779	21300	Oxidation (M)	0.728
662	MMSH	33.49	520.177	4	521.191	2.6361	32700	Oxidation (M)	0.531
663	MMTE	24.31	526.177	4	527.187	2.6108	500000	Oxidation (M)	0.967
664	MMTF	41.95	544.202	4	545.215	5.5082	5430	Oxidation (M)	0.559
665	MMTL	24.24	510.218	4	511.23	4.4693	41900	Oxidation (M)	0.593
666	MMVG	24.54	452.176	4	453.189	6.5142	37700	Oxidation (M)	0.138
667	MNF	39.6	410.162	3	411.169	3.3436	33200		0.877
668	MNH	38.01	400.153	3	401.162	4.0918	915000		0.07
669	MPCP	25.34	446.166	4	447.179	2.8469	514000		0.791
670	MPEE	41.78	504.189	4	505.196	2.9631	166000		0.863
671	MPGE	37.14	432.168	4	433.174	3.0744	74700		0.229
672	MPGP	33.14	400.178	4	401.184	3.2315	35400		0.035
673	MPLH	26.97	496.247	4	497.252	2.6632	5890		0.196
674	MPMG	32.03	450.161	4	451.174	3.8479	224000	Oxidation (M)	0.692
675	MPPA	38.99	414.194	4	415.2	3.9111	99300		0.112
676	MPQ	37.26	390.157	3	391.164	2.4192	69100	Oxidation (M)	0.224
677	MPSCH	22.61	573.204	5	574.218	2.7864	15400		0.608
678	MPSM	26.8	480.171	4	481.185	5.0781	301000	Oxidation (M)	0.933
679	MPTDP	26.85	559.231	5	560.242	3.4843	9560		0.824
680	MPTH	23.51	484.21	4	485.216	5.6049	289000		0.796
681	MPY	26.81	409.167	3	410.173	6.7321	61900		0.147
682	MQH	34.68	414.168	3	415.174	2.4441	21200		0.601
683	MRDH	27.34	557.238	4	558.248	4.3082	37500		0.738
684	MRF	24.57	452.221	3	453.226	6.1755	33700		0.959
685	MRRK	35.73	605.343	4	606.35	7.5667	19000	Oxidation (M)	0.089
686	MRS	35.64	392.184	3	393.193	5.5911	14100		0.983
687	MSAF	23.08	470.183	4	471.191	3.6636	86700	Oxidation (M)	0.801
688	MSAT	25.7	424.163	4	425.173	5.172	76700	Oxidation (M)	0.96
689	MSF	35.43	399.146	3	400.153	4.3105	99100	Oxidation (M)	0.959
690	MSPF	22.54	496.199	4	497.206	5.1785	13200	Oxidation (M)	0.421
691	MSR	41.47	392.184	3	393.197	2.1458	6000		0.977
692	MSSA	31.55	410.147	4	411.158	5.2106	78400	Oxidation (M)	0.881
693	MSSG	28.57	396.132	4	397.142	4.5466	190000	Oxidation (M)	0.364
694	MSSGH	24.31	517.196	5	518.204	3.6074	64600		0.282
695	MSSPP	37.32	517.221	5	518.226	3.1014	214000		0.453
696	MSTS	28.01	424.163	4	425.173	5.83	39200		0.925
697	MSW	26.9	438.157	3	439.165	3.4973	81800	Oxidation (M)	0.655
698	MSWT	22.61	523.21	4	524.217	3.57	43300		0.483
699	MSY	40.76	399.146	3	400.153	3.9713	284000		0.788
700	MSYP	26.85	512.194	4	513.201	3.3672	71100	Oxidation (M)	0.281
701	MTADY	23.15	599.226	5	600.233	3.0764	526000		0.626
702	MTAH	29.86	458.195	4	459.2	3.362	167000		0.019
703	MTF	35.11	413.162	3	414.169	2.791	442000	Oxidation (M)	0.829
704	MTGE	38.09	436.163	4	437.173	3.1023	254000		0.908
705	MTH	26.81	387.158	3	388.165	2.6997	9860		0.255
706	MTW	35.97	436.178	3	437.184	6.3068	93000		0.829
707	MVAC	38.46	422.166	4	423.179	4.7218	1200000		0.774
708	MVAH	37.83	456.216	4	457.221	2.4626	2430000		0.096
709	MVD	36.74	379.141	3	380.152	3.1478	389000	Oxidation (M)	0.954
710	MVF	31.04	411.183	3	412.189	5.3298	219000	Oxidation (M)	0.351
711	MVGM	24.31	436.181	4	437.194	6.7846	66800		0.138
712	MVME	39.52	508.202	4	509.215	4.1733	123000		0.988
713	MVPD	39.42	460.199	4	461.206	3.4027	937000		0.027
714	MVPSG	24.31	489.226	5	490.231	4.0934	82200		0.834
715	MVQTF	27.92	624.294	5	625.304	7.6631	9170		0.764
716	MVSC	40.24	438.161	4	439.174	4.0402	339000		0.938
717	MVY	29.89	411.183	3	412.189	6.1301	78600		0.893
718	MVYA	31.03	498.215	4	499.222	2.4938	43300	Oxidation (M)	0.947
719	MWGS	24.31	495.179	4	496.184	5.1802	11600	Oxidation (M)	0.517
720	MWN	40.53	449.173	3	450.179	3.341	30400		0.867
721	MWT	38.64	436.178	3	437.183	5.2244	2230000		0.83
722	MYR	24.51	484.21	3	485.219	1.8842	16900	Oxidation (M)	0.577
723	MYSG	23.08	472.163	4	473.169	6.2964	411000	Oxidation (M)	0.971
724	MYSH	28.22	536.205	4	537.211	2.6534	86900		0.709
725	MYT	41.69	413.162	3	414.169	3.347	207000		0.948
726	MYTT	35.96	514.21	4	515.216	2.9418	103000		0.889
727	NANL	24.56	430.218	4	431.224	3.6592	27400		0.929
728	NAPP	39.59	397.196	4	398.203	2.329	5380		0.076
729	NCTT	25.63	437.158	4	438.168	6.8075	9870		0.803
730	NCW	35.87	421.142	3	422.147	3.1916	163000		0.758
731	NCWL	23.15	534.226	4	535.232	3.8119	32500		0.393
732	NDDDD	23.08	592.161	5	593.177	6.0964	79100		0.887
733	NDGF	23.08	451.17	4	452.177	4.3845	96300		0.111
734	NDGN	26.86	418.145	4	419.158	3.5832	36600		0.346
735	NDLM	24.31	491.205	4	492.214	3.4864	3660		0.095
736	NDPE	34.06	473.176	4	474.19	3.2821	295000		0.697
737	NDVE	31.12	475.191	4	476.198	2.1186	4230		0.566
738	NDW	39.25	433.16	3	434.168	4.2123	82000		0.096
739	NEPE	24.91	487.191	4	488.206	2.6263	158000		0.95
740	NEVE	26.82	489.207	4	490.221	4.663	128000		0.9
741	NEW	40.17	447.175	3	448.186	3.1272	15300		0.277
742	NEY	40.66	424.159	3	425.173	6.0932	55100		0.959
743	NFAA	37.21	421.196	4	422.205	4.548	55200		0.172
744	NFAW	23.08	536.238	4	537.247	3.2117	37300		0.029
745	NFGM	24.31	467.184	4	468.191	2.4264	89800		0.164
746	NFNE	26.79	522.207	4	523.22	5.4504	14100		0.042
747	NGDF	29.26	451.17	4	452.178	3.4876	28300		0.826
748	NGDR	28.44	460.203	4	461.214	4.5229	17500		0.259
749	NGHA	36.38	397.171	4	398.183	4.2434	57900		0.843
750	NGPH	23.08	423.187	4	424.193	2.1757	12200		0.031
751	NGSH	25.82	413.166	4	414.173	2.374	3920		0.566
752	NGYF	35.59	499.207	4	500.219	3.4887	116000		0.087
753	NHAE	22.61	469.192	4	470.206	5.4875	33000		0.071
754	NHH	40.01	406.171	3	407.184	3.2788	5900000		0.795
755	NHSG	33.58	413.166	4	414.179	4.1034	56200		0.894
756	NKAF	27.19	478.254	4	479.266	6.2614	2650000		0.368
757	NKGKSVLSGFSAE	41.38	1322.68	13	662.353	2.8598	366000		0.704
758	NKGKSVLSGFSAEF	43.33	1469.75	14	735.888	4.0574	59100		0.856
759	NKNLN	24.31	601.318	5	602.324	3.4796	38100		0.027
760	NLF	36.57	392.206	3	393.216	4.0144	178000		0.02
761	NME	38	392.137	3	393.143	4.5136	1350000		0.989
762	NMF	38.39	410.162	3	411.17	2.732	77600		0.877
763	NMH	35.54	400.153	3	401.162	5.6566	98300		0.068
764	NMNTGA	22.54	606.243	6	607.254	3.7291	144000		0.683
765	NMSF	25.32	513.189	4	514.195	2.5502	122000	Oxidation (M)	0.957
766	NMSW	27.04	536.205	4	537.21	2.8876	64600		0.719
767	NNF	36.46	393.165	3	394.172	3.9197	34500		0.582
768	NNH	33.91	383.155	3	384.168	5.9305	305000		0.186
769	NNW	37.85	432.176	3	433.183	4.0219	30700		0.83
770	NNY	28.03	409.16	3	410.166	4.5833	24100		0.443
771	NPPP	28.44	423.212	4	424.222	3.8339	132000		0.036
772	NPQR	22.61	513.266	4	514.276	1.9916	198000		0.431
773	NPW	40.29	415.185	3	416.196	2.7996	587000		0.245
774	NPY	40.55	392.17	3	393.179	2.5276	124000		0.505
775	NQLDSTPRVF	24.68	1175.59	10	588.807	3.58	166000		0.928
776	NQPH	27.9	494.224	4	495.237	3.2903	36700		0.341
777	NRC	29.9	391.164	3	392.173	5.3191	436000		0.797
778	NRSDLLIL	23.44	942.55	8	472.288	5.5647	39200		0.024
779	NSME	27	479.169	4	480.174	2.9526	60100		0.981
780	NSSW	35.08	492.197	4	493.203	4.6341	15600		0.771
781	NSTA	24.53	391.17	4	392.177	4.9883	7350		0.886
782	NSYD	26.83	497.176	4	498.19	5.399	39000		0.14
783	NTCK	26.8	464.205	4	465.215	6.052	8890		0.943
784	NTMG	29.99	421.163	4	422.17	2.471	8950		0.172
785	NTSSS	24.31	494.197	5	495.212	2.0414	33300		0.774
786	NTW	39.11	419.18	3	420.189	4.2037	19700		0.65
787	NVAPP	22.6	496.264	5	497.276	6.6569	71500		0.157
788	NVDH	37.73	483.208	4	484.222	2.6475	78500		0.178
789	NVW	41.02	417.201	3	418.212	3.0491	101000		0.66
790	NWM	37.54	449.173	3	450.179	3.9382	23000		0.867
791	NYEE	28.42	553.202	4	554.216	4.8414	30300		0.96
792	NYF	37.07	442.185	3	443.195	2.8474	174000		0.038
793	NYGS	35.33	439.17	4	440.184	4.3653	370000		0.456
794	NYN	24.31	409.16	3	410.166	2.1395	35200		0.295
795	PAFR	31.87	489.27	4	490.279	2.8856	2210000		0.082
796	PAGF	41.54	390.19	4	391.201	3.4457	92400		0.025
797	PAGTT	24.48	445.217	5	446.224	5.1602	13000		0.809
798	PCGW	23.13	461.173	4	462.178	3.9902	16900		0.686
799	PCPP	38.85	412.178	4	413.184	3.4951	135000		0.344
800	PDLGS	24.31	487.228	5	488.241	5.5705	44500		0.189
801	PDNS	24.61	431.165	4	432.178	1.9097	22700		0.26
802	PDNW	26.79	530.212	4	531.222	3.5837	66900		0.623
803	PDPAA	24.31	469.217	5	470.224	4.0228	51300		0.07
804	PDPK	26.83	455.238	4	456.244	5.6222	16700		0.052
805	PDSH	23.08	454.181	4	455.187	2.2208	14700		0.908
806	PDSS	36.37	404.154	4	405.16	7.3657	25900		0.25
807	PDTE	36.82	460.18	4	461.194	2.8885	372000		0.975
808	PEDE	35.12	488.175	4	489.19	3.0053	60900		0.882
809	PEDS	26.75	446.165	4	447.178	1.9165	8400		0.547
810	PEFF	36.57	538.243	4	539.253	5.1341	10600		0.09
811	PEGH	36.27	438.186	4	439.193	2.7333	10500		0.915
812	PEGW	31.89	487.207	4	488.217	2.9114	102000		0.777
813	PEM	40.63	391.141	3	392.148	3.5822	67300	Oxidation (M)	0.824
814	PEMG	34.18	432.168	4	433.175	2.084	33800		0.804
815	PEPT	30.78	442.206	4	443.22	3.7345	30800		0.723
816	PFGK	24.31	447.248	4	448.257	2.8684	211000		0.05
817	PFW	39.67	448.211	3	449.22	6.7856	4010		0.068
818	PFY	40.91	425.195	3	426.205	6.8611	167000		0.06
819	PGDAD	24.31	473.176	5	474.19	3.6081	179000		0.082
820	PHE	37.5	381.165	3	382.174	3.8408	34700		0.979
821	PHGS	25.53	396.176	4	397.182	2.9342	38500		0.722
822	PHKF	28.55	527.286	4	528.297	7.8784	15000		0.017
823	PHMA	24.62	470.195	4	471.2	4.0423	361000	Oxidation (M)	0.358
824	PHR	35.45	408.223	3	409.236	6.2854	31200		0.014
825	PHY	41.7	415.185	3	416.195	3.153	451000		0.041
826	PLCC	31.95	434.166	4	435.179	6.6228	42400		0.656
827	PLEH	40.1	494.249	4	495.261	4.5566	151000		0.133
828	PLW	27.73	414.227	3	415.236	5.8306	130000		0.024
829	PMGP	28.02	400.178	4	401.185	4.4269	7200		0.023
830	PMH	33.07	383.163	3	384.173	2.5808	4960		0.267
831	PMLVV	22.61	557.325	5	558.33	5.3362	26200		0.354
832	PMMA	36.25	448.181	4	449.195	3.1328	238000		0.816
833	PMSH	24.89	470.195	4	471.208	1.8721	10200		0.47
834	PMTP	26.82	444.204	4	445.211	3.6152	25800		0.16
835	PPCS	31.37	402.157	4	403.164	3.0324	319000		0.878
836	PPHG	24.31	406.196	4	407.206	7.5174	45500		0.019
837	PPKPNLL	24.31	777.475	7	389.748	2.9803	820000		0.028
838	PPKPNLLVLPVLQDPSTGLHWTNIH	42.49	2785.53	25	929.522	5.691	184000		0.035
839	PPSDS	24.4	501.207	5	502.221	3.3418	118000		0.779
840	PPSV	24.45	398.216	4	399.226	2.6705	190000		0.314
841	PQR	35.03	399.223	3	400.233	1.9908	62700		0.264
842	PRD	22.6	386.191	3	387.204	3.9886	448000		0.348
843	PSEE	32.94	460.18	4	461.194	4.8422	280000		0.941
844	PSLDS	24.51	517.238	5	518.252	3.6556	11800		0.877
845	PSSN	36.1	403.17	4	404.183	1.9689	11500		0.418
846	PSVR	27.27	457.265	4	458.278	6.5053	8400		0.208
847	PSWF	34.16	535.243	4	536.253	5.3248	55100		0.019
848	PTET	37.36	446.201	4	447.215	6.3545	5900		0.822
849	PTPF	36.58	460.232	4	461.242	3.4536	91500		0.094
850	PTVH	27.24	452.238	4	453.25	6.0655	6840		0.753
851	PVLQDPSTGLHWTNIH	43.53	1813.91	16	605.647	3.9972	121000		0.026
852	PVMM	24.74	476.213	4	477.226	5.0387	41500		0.678
853	PVSR	24.44	457.265	4	458.277	7.0056	775000		0.825
854	PWD	40.07	416.17	3	417.18	3.9627	1810000		0.083
855	PWF	25.55	448.211	3	449.221	6.2718	51900		0.037
856	PWL	35.59	414.227	3	415.236	6.0476	37800		0.035
857	PWN	39.41	415.185	3	416.198	3.4801	1830000		0.012
858	PWNP	29.88	512.238	4	513.248	4.1004	855000		0.021
859	PYCS	30.57	468.168	4	469.176	2.1631	17300		0.714
860	PYF	28.46	425.195	3	426.205	7.0155	7650		0.026
861	PYVN	30.11	491.238	4	492.248	3.738	109000		0.216
862	QAY	37.38	380.17	3	381.18	2.1945	10300		0.766
863	QCCR	24.52	508.189	4	509.201	2.6432	7150		0.886
864	QCR	28.28	405.179	3	406.187	1.9899	8780		0.967
865	QCW	25.49	435.158	3	436.163	2.9636	36300		0.872
866	QDAGL	24.31	502.239	5	503.253	4.329	12600		0.229
867	QDEL	33.91	503.223	4	504.237	2.7808	27600		0.94
868	QDGF	33.8	465.186	4	466.193	3.7072	102000		0.147
869	QDSY	23.08	511.191	4	512.199	3.502	26000		0.137
870	QEPE	24.48	501.207	4	502.221	7.1724	7850		0.857
871	QEVSD	23.08	576.239	5	577.246	3.4285	47700		0.854
872	QGEY	36.36	495.197	4	496.21	6.4435	13600		0.376
873	QGML	34.4	447.215	4	448.221	3.8595	236000		0.138
874	QGNGS	23.08	461.187	5	462.199	4.7765	89100		0.525
875	QGPP	38.97	397.196	4	398.202	5.3661	115000		0.037
876	QGSN	24.31	404.166	4	405.172	4.2475	45000		0.791
877	QGYA	35.18	437.191	4	438.205	6.0904	41500		0.096
878	QHAH	36.87	491.224	4	492.237	5.8842	301000		0.688
879	QHH	32.82	420.187	3	421.2	5.0104	842000		0.645
880	QLGE	23.47	445.217	4	446.223	5.958	18100		0.302
881	QMPP	24.39	487.21	4	488.216	3.7178	72100	Oxidation (M)	0.061
882	QNSF	34.03	494.212	4	495.22	4.1865	12500		0.23
883	QPDT	35.74	459.197	4	460.21	4.564	115000		0.244
884	QPM	26.92	390.157	3	391.164	2.2406	38300	Oxidation (M)	0.07
885	QPNF	28.47	504.233	4	505.241	4.1434	6580		0.829
886	QPPD	37.96	455.202	4	456.215	5.5199	36500		0.86
887	QPR	26.73	399.223	3	400.233	2.5226	18700		0.249
888	QSW	37.12	419.18	3	420.19	2.6872	20300		0.239
889	QTGQ	42.43	432.197	4	433.21	3.7722	109000		0.851
890	QTR	35.93	403.218	3	404.23	4.462	93300		0.302
891	QTYM	24.52	541.221	4	542.226	3.6336	20400		0.819
892	QVGW	23.22	488.238	4	489.251	6.6785	20300		0.875
893	QVMY	24.31	539.241	4	540.249	2.4747	15200		0.755
894	QWT	38.81	433.196	3	434.205	4.6184	51400		0.126
895	QYY	35.49	472.196	3	473.209	7.4726	15400		0.044
896	RAPP	33.49	439.254	4	440.267	7.0426	196000		0.051
897	RAVCE	22.25	576.269	5	577.281	7.1781	61200		0.915
898	RCE	34.14	406.163	3	407.173	5.9383	35900		0.829
899	RCGH	26.86	471.201	4	472.211	2.8135	494000		0.045
900	RCQ	31.07	405.179	3	406.189	5.1529	23600		0.961
901	RDGS	35.53	433.192	4	434.205	4.3759	137000		0.947
902	RGDW	24.31	532.239	4	533.251	7.736	10300		0.16
903	RGKG	38.74	416.25	4	417.262	3.3424	48100		0.333
904	RGLH	24.31	481.276	4	482.288	5.2588	106000		0.573
905	RHC	30.02	414.18	3	415.189	4.4664	168000		0.756
906	RHCG	28.34	471.201	4	472.21	4.8575	151000		0.049
907	RKF	32.97	449.275	3	450.283	7.6115	5630		0.411
908	RKS	26.75	389.239	3	390.248	7.921	14100		0.391
909	RLF	23.08	434.264	3	435.273	5.139	128000		0.014
910	RLVF	26.77	533.332	4	534.344	7.3902	9930		0.562
911	RNCG	23.08	448.185	4	449.194	7.1689	28200		0.687
912	RNGF	33.78	492.245	4	493.257	4.4792	55300		0.62
913	RPVC	38.36	473.242	4	474.254	5.4051	101000		0.65
914	RRAT	36.29	502.298	4	503.309	6.2095	24000		0.144
915	RRSG	37.34	474.266	4	475.276	5.0202	43700		0.66
916	RSCS	34.66	451.185	4	452.194	3.5137	14800		0.882
917	RSRPP	24.49	611.35	5	612.363	5.3415	9240		0.301
918	RSTP	40.39	459.244	4	460.257	6.6024	5950		0.352
919	RTIDPNGLHLPSYSPSPQLIY	26.78	2367.22	21	790.086	4.8156	260000		0.052
920	RVAP	34.07	441.27	4	442.282	7.3239	596000		0.416
921	RVPA	36.63	441.27	4	442.282	6.1503	850000		0.382
922	RWY	35.96	523.254	3	524.264	3.5059	243000		0.022
923	SAPW	33.89	459.212	4	460.222	2.6923	39900		0.06
924	SATPV	24.31	473.248	5	474.255	5.086	35300		0.788
925	SCCL	24.73	424.145	4	425.156	5.0022	30000		0.777
926	SCGF	22.6	412.142	4	413.148	6.8266	253000		0.765
927	SCPH	30.25	442.163	4	443.17	2.0445	9480		0.966
928	SCSF	22.26	442.152	4	443.165	4.4365	12300		0.851
929	SCSY	23.43	458.147	4	459.154	3.7808	116000		0.76
930	SCTSL	31.22	509.216	5	510.226	5.483	17400		0.798
931	SCVP	38.29	404.173	4	405.18	2.5991	217000		0.468
932	SDASS	24.31	465.171	5	466.185	3.824	61800		0.417
933	SECS	23.08	424.126	4	425.137	5.7308	22100		0.518
934	SEEQKDGNSVLSGFSSEF	43.46	1945.85	18	973.94	4.9923	36300		0.142
935	SEEQNEGKSVLSGFSAE	43.49	1796.81	17	899.416	3.6949	190000		0.938
936	SEEQNKGKSVLSGFSAE	31.58	1795.86	17	599.63	2.9883	181000		0.94
937	SEFH	32.11	518.212	4	519.218	2.748	5250		0.693
938	SEGM	26.83	438.142	4	439.153	5.3707	52200	Oxidation (M)	0.951
939	SEHH	28.07	508.203	4	509.215	2.2262	54300		0.294
940	SESEPFNLR	35.11	1077.51	9	539.765	3.2385	219000		0.133
941	SETT	36.45	436.18	4	437.194	6.3254	72600		0.879
942	SEVDS	22.58	535.213	5	536.227	5.1342	13600		0.588
943	SFCF	24.31	502.189	4	503.201	4.8172	72100		0.684
944	SFF	36.67	399.179	3	400.189	5.2416	91600		0.016
945	SGECR	37.59	550.217	5	551.227	3.032	184000		0.551
946	SGGDGV	26.84	490.202	6	491.216	2.4804	163000		0.092
947	SGGGF	41.37	423.175	5	424.181	4.9025	5960		0.065
948	SGMP	35.51	390.157	4	391.168	3.7894	227000		0.311
949	SGPAD	23.34	445.181	5	446.195	4.8896	108000		0.559
950	SGSW	38.66	435.175	4	436.183	3.0061	7170		0.544
951	SHGP	30.05	396.176	4	397.183	1.9653	11700		0.044
952	SHH	30.06	379.16	3	380.173	4.8946	116000		0.672
953	SHVG	28.34	398.191	4	399.197	5.9494	9800		0.21
954	SISTANSLTLPILR	35.7	1484.86	14	743.439	5.276	49600		0.531
955	SLDLPVLR	24.31	911.544	8	456.782	4.591	971000		0.233
956	SLSE	28.46	434.201	4	435.215	7.4717	12400		0.327
957	SMPF	25.26	496.199	4	497.206	5.0373	22800	Oxidation (M)	0.244
958	SMPP	37.25	430.189	4	431.195	3.3195	77200		0.213
959	SNGNRGPLVQPQ	30.92	1265.65	12	633.834	2.2578	1310000		0.06
960	SNGNRGPLVQPQSQPQ	39.25	1705.85	16	853.936	2.275	6010000		0.068
961	SNGNRGPLVQPQSQPQS	34.58	1792.88	17	897.454	2.2664	71100		0.118
962	SNNPFKFLVPPRES	41.31	1630.85	14	544.627	4.3931	60100		0.131
963	SPEE	40.9	460.18	4	461.194	3.298	233000		0.943
964	SPFW	26.4	535.243	4	536.251	6.8454	25900		0.036
965	SPGE	41.52	388.159	4	389.169	4.0058	1680000		0.019
966	SQGNAVFDNK	40.99	1078.5	10	540.262	2.18	123000		0.387
967	SRM	38	392.184	3	393.193	7.2388	156000		0.975
968	SRSA	38.09	419.213	4	420.223	6.6701	526000		0.768
969	SSCR	30.74	451.185	4	452.194	4.2068	43400		0.87
970	SSDPP	28.5	501.207	5	502.221	2.8834	50000		0.698
971	SSGAF	24.53	467.202	5	468.21	4.2525	23700		0.825
972	SSGGM	23.08	453.153	5	454.163	3.4327	83000	Oxidation (M)	0.794
973	SSMA	35.82	410.147	4	411.157	4.8007	111000	Oxidation (M)	0.956
974	SSPPE	40.14	515.223	5	516.237	4.7684	104000		0.185
975	SSPSL	35.57	489.243	5	490.257	4.0317	50600		0.349
976	SSSAG	40.33	407.165	5	408.171	3.4838	10400		0.507
977	SSSF	38.47	426.175	4	427.188	4.6951	68700		0.752
978	SSSGF	22.35	483.197	5	484.211	6.1361	75100		0.91
979	SSSGM	28.48	483.163	5	484.174	4.7726	28600	Oxidation (M)	0.652
980	SSSH	38.13	416.166	4	417.178	2.2234	30700		0.512
981	SSSPDIYNPQAGRIK	43.38	1631.83	15	544.952	2.5232	1930000		0.256
982	SSSSA	29.86	437.176	5	438.189	4.9231	40200		0.847
983	SSSYP	24.36	539.223	5	540.23	4.8853	14200		0.88
984	SSTTF	32.65	541.238	5	542.247	5.1297	15900		0.406
985	SSTTS	41.08	481.202	5	482.216	4.6072	151000		0.89
986	SSVTP	30.55	489.243	5	490.257	3.2568	8090		0.125
987	SSYE	38.71	484.18	4	485.19	5.3534	851000		0.364
988	STSY	32.77	456.186	4	457.199	6.7387	30100		0.659
989	STVGS	35.13	449.212	5	450.226	4.5897	130000		0.618
990	STYN	36.28	483.197	4	484.203	4.4152	14100		0.876
991	SVDEH	22.21	585.239	5	586.254	2.588	23200		0.842
992	SVKT	22.61	433.254	4	434.26	7.3969	65000		0.928
993	SWSG	24.36	435.175	4	436.184	3.5803	46000		0.777
994	SYH	40.82	405.165	3	406.174	2.2702	22600		0.975
995	TAPP	39.23	384.201	4	385.209	3.8503	136000		0.238
996	TCTS	24.31	410.147	4	411.157	6.1419	39100		0.936
997	TCTT	24.31	424.163	4	425.173	4.4518	33100		0.912
998	TDTGSSNNQLDQMPRRF	22.61	1981.89	17	661.642	2.3375	585000	Oxidation (M)	0.875
999	TEEP	37.77	474.196	4	475.21	4.7097	52000		0.934
1000	TEEPP	26.75	571.249	5	572.263	5.0297	220000		0.933
1001	TEPSC	24.31	535.195	5	536.2	2.5867	6640		0.75
1002	TFGM	35.97	454.189	4	455.195	4.4772	97100		0.626
1003	TFSY	35.71	516.222	4	517.232	4.7566	24800		0.154
1004	TGCR	31.18	435.19	4	436.199	6.1708	104000		0.49
1005	TGTF	37.66	424.196	4	425.209	7.5359	30600		0.635
1006	THSF	23.08	490.218	4	491.231	6.7794	5810		0.984
1007	THSH	35.34	480.208	4	481.22	4.4299	58300		0.428
1008	TKH	39.53	384.212	3	385.222	5.6856	40300		0.204
1009	TLF	41.74	379.211	3	380.22	5.8756	55100		0.302
1010	TLGGK	31	474.28	5	475.294	3.8238	143000		0.477
1011	TLPP	39.72	426.248	4	427.258	2.5674	125000		0.2
1012	TMF	32.18	413.162	3	414.169	4.0047	142000	Oxidation (M)	0.921
1013	TMGS	33.63	410.147	4	411.157	6.3291	22400	Oxidation (M)	0.311
1014	TPKR	39.87	500.307	4	501.319	7.6804	9310		0.9
1015	TPRRP	28.41	625.366	5	626.377	5.0386	17000		0.284
1016	TPVLA	35.82	499.301	5	500.311	2.9211	130000		0.206
1017	TPW	39.58	402.19	3	403.2	4.109	292000		0.056
1018	TQH	29.91	384.176	3	385.182	2.1354	10800		0.44
1019	TRH	36.3	412.218	3	413.231	4.6788	47800		0.094
1020	TSNIANQLDSTPRVF	43.23	1661.84	15	831.931	4.2985	44400		0.903
1021	TSSH	24.31	430.181	4	431.19	2.169	12600		0.273
1022	TSSM	32.71	440.158	4	441.168	3.9571	75400	Oxidation (M)	0.921
1023	TSSN	28.03	407.165	4	408.174	2.025	11500		0.849
1024	TSSSH	33.08	517.213	5	518.226	1.9206	19300		0.692
1025	TSTGS	28.48	451.191	5	452.198	3.8152	300000		0.616
1026	TTCR	37.75	479.216	4	480.223	2.3184	163000		0.922
1027	TTGH	27.3	414.186	4	415.192	1.8987	8350		0.827
1028	TTLGF	28.61	537.28	5	538.288	6.2956	164000		0.137
1029	TTSF	32.4	454.206	4	455.216	2.0928	653000		0.924
1030	TTSV	33.74	406.206	4	407.212	7.1065	9940		0.72
1031	TVEE	30.25	476.212	4	477.225	7.3127	170000		0.833
1032	TVTSLDLPVLR	41.7	1212.71	11	607.363	4.9455	2470000		0.243
1033	TVTSLDLPVLRWL	43.39	1511.87	13	756.947	7.0581	121000		0.447
1034	TWGW	25.64	548.238	4	549.246	2.7568	6140		0.016
1035	TWPLP	23.08	612.327	5	613.334	7.8601	1070000		0.069
1036	TYL	26.8	395.206	3	396.215	5.2343	28900		0.134
1037	VCFY	34.75	530.22	4	531.227	4.0661	178000		0.742
1038	VCTY	24.31	484.199	4	485.206	2.9311	42500		0.806
1039	VCW	26.86	406.168	3	407.176	7.034	15800		0.965
1040	VDEF	22.6	508.217	4	509.227	2.9047	203000		0.839
1041	VDPP	28.32	426.211	4	427.225	5.6036	11000		0.358
1042	VDYD	27.95	510.196	4	511.207	2.5787	17200		0.142
1043	VEF	39.87	393.19	3	394.201	3.3798	497000		0.32
1044	VEFH	35.88	530.249	4	531.256	5.3448	21700		0.595
1045	VEGGLRIINPE	40.49	1195.66	11	598.838	3.6776	925000		0.838
1046	VFD	42.6	379.174	3	380.184	2.6103	476000		0.974
1047	VFGS	39.64	408.201	4	409.214	6.426	3410		0.153
1048	VFQ	26.67	392.206	3	393.219	7.9468	15300		0.066
1049	VFRATPADVLANAFGL	27.07	1660.89	16	831.458	6.7989	18600		0.332
1050	VHGH	34.89	448.218	4	449.231	6.3304	30600		0.66
1051	VIAIPPGIPYWTY	27.39	1488.8	13	745.412	6.9416	35900		0.041
1052	VKGGLSIITPPER	38.6	1365.8	13	456.276	3.2132	183000		0.208
1053	VKGGLSIITPPERQ	37.06	1493.86	14	747.94	3.1702	961000		0.075
1054	VKLS	27.1	445.29	4	446.298	5.199	39900		0.761
1055	VLMR	36.97	517.305	4	518.311	2.7738	69400		0.111
1056	VLPP	41.96	424.269	4	425.279	2.8168	150000		0.051
1057	VLPVLQDPSTGLHWTNIH	43.47	2026.06	18	676.366	4.9287	313000		0.031
1058	VLVH	23.66	466.29	4	467.302	7.4437	172000		0.776
1059	VMDY	23.39	526.21	4	527.216	3.8487	74100		0.259
1060	VMGP	36.49	402.194	4	403.2	3.8681	448000		0.101
1061	VMH	35.23	385.178	3	386.185	3.9041	89200		0.507
1062	VMML	24.31	492.244	4	493.258	3.4632	4440		0.601
1063	VMPG	37.6	402.194	4	403.2	3.6919	230000		0.1
1064	VMY	33.65	427.178	3	428.184	3.1527	395000	Oxidation (M)	0.907
1065	VPARGRR	26.77	810.494	7	406.255	6.4265	20600		0.854
1066	VPTF	42.76	462.248	4	463.258	3.6503	32900		0.977
1067	VQQVFR	23.35	775.434	6	388.727	2.2924	328000		0.876
1068	VSDH	39.65	456.197	4	457.211	4.0211	18200		0.977
1069	VSLP	34.18	414.248	4	415.256	5.2502	76900		0.793
1070	VSSGC	24.47	451.174	5	452.18	1.8537	5520		0.91
1071	VSTE	25.92	434.201	4	435.215	6.8354	69400		0.973
1072	VTCD	31.61	436.163	4	437.169	2.4415	13800		0.918
1073	VVGFV	24.31	519.306	5	520.314	7.7178	71000		0.094
1074	VVLY	37.59	492.295	4	493.303	7.3869	18100		0.03
1075	VVTF	35.09	464.264	4	465.273	6.6216	129000		0.413
1076	VWRA	22.54	530.297	4	531.304	5.9783	160000		0.55
1077	WAH	37.4	412.186	3	413.194	2.6275	269000		0.665
1078	WAM	23.44	422.162	3	423.169	5.3793	10000	Oxidation (M)	0.783
1079	WGF	39.19	408.18	3	409.186	4.4534	57200		0.026
1080	WGGN	37.63	432.176	4	433.186	2.2124	5200		0.068
1081	WGPE	28.49	487.207	4	488.216	2.4183	19100		0.029
1082	WGSA	33.29	419.18	4	420.189	2.5682	6910		0.325
1083	WGY	32.6	424.175	3	425.185	2.2868	10200		0.013
1084	WHF	35.43	488.217	3	489.225	6.6986	209000		0.016
1085	WHG	33.82	398.17	3	399.178	6.0901	105000		0.284
1086	WHL	26.87	454.233	3	455.242	4.9015	67400		0.018
1087	WKGS	38.67	476.238	4	477.25	5.9879	271000		0.46
1088	WMN	25.78	449.173	3	450.178	4.4884	30600		0.869
1089	WNGH	24.31	512.213	4	513.222	2.3283	47900		0.396
1090	WPD	26.86	416.17	3	417.181	2.027	9680		0.117
1091	WPGN	22.6	472.207	4	473.219	7.6206	3460		0.015
1092	WPN	39.88	415.186	3	416.195	2.298	605000		0.045
1093	WQCL	22.61	548.242	4	549.246	5.3473	12800		0.234
1094	WQNP	24.31	543.244	4	544.253	3.8066	52200		0.263
1095	WSGNL	23.08	575.27	5	576.283	7.1176	25400		0.052
1096	WSH	36.14	428.181	3	429.19	3.4694	54700		0.679
1097	WSP	34.39	388.175	3	389.184	2.0602	8430		0.124
1098	WTGS	24.53	449.191	4	450.199	7.7872	45600		0.453
1099	WTPP	38.03	499.243	4	500.251	5.6147	118000		0.042
1100	WVNC	28.04	520.21	4	521.216	2.7312	128000		0.725
1101	WW	24.26	390.169	2	391.177	5.9049	75900		0.02
1102	YAAGS	26.82	467.202	5	468.21	6.0061	892000		0.437
1103	YAEA	35.2	452.191	4	453.205	6.1765	28600		0.242
1104	YATY	36.73	516.222	4	517.232	2.6716	129000		0.105
1105	YAYE	41.22	544.217	4	545.227	2.7495	86600		0.831
1106	YCGV	37.44	440.173	4	441.18	3.9659	58500		0.418
1107	YCLH	24.31	534.226	4	535.233	3.2481	105000		0.234
1108	YCLS	36.68	484.199	4	485.206	4.2276	67600		0.744
1109	YCP	37.54	381.136	3	382.142	3.597	239000		0.585
1110	YCR	36.54	440.184	3	441.19	2.4988	179000		0.43
1111	YCST	37.94	472.163	4	473.17	3.4377	356000		0.756
1112	YCV	37.92	383.151	3	384.158	4.8565	223000		0.964
1113	YCVG	37.18	440.173	4	441.179	3.0138	104000		0.14
1114	YDAY	23.08	530.201	4	531.211	2.8047	165000		0.4
1115	YDC	34.23	399.11	3	400.116	5.0437	419000		0.77
1116	YDDF	26.86	558.196	4	559.202	4.5222	180000		0.333
1117	YDLY	24.31	572.248	4	573.259	3.0363	43800		0.978
1118	YDQA	31.9	495.197	4	496.21	5.5433	124000		0.079
1119	YDSN	28.32	497.176	4	498.19	4.5283	73900		0.156
1120	YDVD	25.46	510.196	4	511.206	6.5748	60400		0.495
1121	YDVG	38.58	452.191	4	453.204	7.57	69100		0.275
1122	YDW	38.15	482.18	3	483.191	3.3431	178000		0.073
1123	YEARLSPGDVVIIPAGHPVAVSASSNLN	42.93	2832.48	28	945.172	4.4358	71800		0.842
1124	YEDA	28.48	496.18	4	497.191	5.718	42300		0.622
1125	YEF	40.08	457.185	3	458.196	2.9717	158000		0.369
1126	YEFG	29.88	514.206	4	515.215	4.8457	18300		0.046
1127	YEGQ	37.23	495.197	4	496.205	2.1886	19200		0.728
1128	YEGY	34.55	530.201	4	531.214	2.514	24900		0.295
1129	YEH	40.31	447.175	3	448.184	1.9818	9520		0.575
1130	YEL	40.7	423.2	3	424.21	4.6082	52300		0.353
1131	YEW	32.78	496.196	3	497.201	3.7751	35100		0.221
1132	YEY	40.22	473.18	3	474.19	4.1512	402000		0.772
1133	YFA	39.05	399.179	3	400.189	5.7416	27000		0.034
1134	YFAD	40.02	514.206	4	515.216	4.4448	112000		0.218
1135	YFD	41.03	443.169	3	444.179	3.4762	170000		0.075
1136	YFGE	38.08	514.206	4	515.216	2.7064	104000		0.491
1137	YFGH	22.61	522.223	4	523.232	3.8254	114000		0.017
1138	YFLA	34.78	512.264	4	513.274	4.3071	370000		0.049
1139	YFT	26.89	429.19	3	430.2	5.9219	89200		0.067
1140	YGDY	24.54	516.186	4	517.199	7.0514	3050		0.066
1141	YGFH	24.31	522.223	4	523.231	4.8858	171000		0.019
1142	YGMGL	23.24	539.241	5	540.247	4.9283	111000		0.016
1143	YGPE	39.87	464.191	4	465.201	2.5711	110000		0.244
1144	YGPN	34.79	449.191	4	450.2	2.7847	15200		0.032
1145	YGW	39.88	424.175	3	425.183	4.3673	65800		0.013
1146	YHDR	25.63	589.261	4	590.273	4.1809	70200		0.555
1147	YHDS	26.22	520.192	4	521.206	5.0695	91600		0.713
1148	YHR	27.26	474.234	3	475.246	6.6539	20800		0.893
1149	YHW	40.03	504.212	3	505.221	6.4148	17000		0.047
1150	YLAGNQ	27.33	664.318	6	665.329	2.1542	346000		0.068
1151	YLAGNQEQ	40.05	921.419	8	461.72	2.1273	1280000		0.245
1152	YLAGNQEQE	41.43	1050.46	9	526.241	2.2059	953000		0.225
1153	YLAGNQEQEF	41.1	1197.53	10	599.775	3.5514	2780000		0.643
1154	YLAGNQEQEFL	42.65	1310.61	11	656.318	4.774	313000		0.215
1155	YLAGNQEQEFLR	43.44	1466.72	12	734.37	3.4629	393000		0.868
1156	YLAGNQEQEFLRY	43.36	1629.78	13	815.901	4.1176	120000		0.701
1157	YLGD	38.92	466.206	4	467.217	2.6619	368000		0.066
1158	YLGGNP	30.6	619.297	6	620.307	2.5315	681000		0.05
1159	YLGGNPEVE	32.75	976.45	9	489.236	3.0405	116000		0.988
1160	YLGGNPEVEF	35.03	1123.52	10	562.77	4.8939	226000		0.572
1161	YLGGNPEVEFPE	30.53	1349.61	12	675.818	4.825	592000		0.986
1162	YLGGNPEVEFPET	39.29	1450.66	13	726.342	4.7476	252000		0.991
1163	YLGGNPEVEFPETQE	42.48	1707.76	15	854.893	4.5308	3280000		0.865
1164	YLM	33.61	441.193	3	442.2	3.9683	168000	Oxidation (M)	0.036
1165	YMA	42.11	383.151	3	384.158	3.5248	586000		0.941
1166	YMAA	38.87	454.189	4	455.196	3.4177	42400		0.103
1167	YME	28.43	441.157	3	442.164	3.4198	458000		0.379
1168	YMPD	24.31	540.189	4	541.196	3.4492	13200	Oxidation (M)	0.361
1169	YMTA	25.28	500.194	4	501.202	2.088	9100	Oxidation (M)	0.905
1170	YMV	36.89	427.178	3	428.185	2.5587	1190000	Oxidation (M)	0.907
1171	YMY	24.31	491.173	3	492.179	6.8784	10400	Oxidation (M)	0.032
1172	YNGN	28.92	466.181	4	467.189	2.6018	13300		0.984
1173	YNGNRGPLVQPQ	39.06	1341.68	12	671.85	2.4527	1040000		0.117
1174	YNGY	23.08	515.202	4	516.209	7.0687	346000		0.132
1175	YNN	35.2	409.16	3	410.166	2.857	54200		0.186
1176	YNPP	36.32	489.222	4	490.232	6.405	31100		0.019
1177	YNPQAGRIK	41.1	1045.57	9	523.793	2.4355	894000		0.216
1178	YNPRAGSISTANSLTLPILR	43.26	2143.17	20	715.403	4.5996	46100		0.389
1179	YNSS	22.6	469.181	4	470.194	5.1865	72600		0.848
1180	YNY	31.27	458.18	3	459.191	2.467	31600		0.337
1181	YPD	36.32	393.154	3	394.164	2.2211	123000		0.073
1182	YPEG	40.34	464.191	4	465.201	4.16	38100		0.347
1183	YPGY	38.21	498.211	4	499.219	1.9325	8510		0.053
1184	YPL	42.55	391.211	3	392.221	3.2046	531000		0.022
1185	YPN	39.44	392.17	3	393.179	5.8392	92900		0.055
1186	YPPP	43.45	472.232	4	473.242	2.2492	130000		0.041
1187	YQF	34.19	456.201	3	457.211	5.648	292000		0.019
1188	YQM	38.61	440.173	3	441.18	3.2044	70800		0.714
1189	YQW	31.9	495.212	3	496.221	5.4108	6290		0.019
1190	YQY	35.13	472.196	3	473.206	3.2549	39900		0.061
1191	YRAY	28.27	571.275	4	572.289	7.8694	9670		0.625
1192	YRK	26.75	465.27	3	466.281	7.6104	11100		0.939
1193	YRM	35.5	468.216	3	469.221	5.44	169000		0.507
1194	YSAH	36.49	476.202	4	477.21	4.2553	45900		0.845
1195	YSEP	39.57	494.201	4	495.215	7.1483	15600		0.597
1196	YSET	30.98	498.196	4	499.21	5.4762	48800		0.921
1197	YSM	40.86	399.146	3	400.153	5.6824	191000		0.912
1198	YSME	28.3	528.189	4	529.195	4.3863	10500		0.884
1199	YSPP	39.97	462.211	4	463.221	2.6783	136000		0.057
1200	YSSA	33.21	426.175	4	427.188	4.9773	98700		0.775
1201	YSSL	35.64	468.222	4	469.233	3.436	10100		0.141
1202	YSY	32.18	431.169	3	432.179	5.6136	123000		0.218
1203	YTDP	34.98	494.201	4	495.211	3.8872	24500		0.087
1204	YTE	37.18	411.164	3	412.174	3.0319	41600		0.884
1205	YTF	38.01	429.19	3	430.2	3.1315	228000		0.196
1206	YTGL	34.04	452.227	4	453.24	7.8866	8480		0.051
1207	YTGW	37.79	525.222	4	526.233	3.9541	87000		0.014
1208	YTH	26.74	419.18	3	420.189	3.7632	40000		0.963
1209	YTM	35.2	413.162	3	414.168	5.1728	117000		0.947
1210	YTSG	36.61	426.175	4	427.188	5.4998	97200		0.964
1211	YTT	40.41	383.169	3	384.179	3.9012	136000		0.944
1212	YTTE	27.8	512.212	4	513.221	3.1281	77200		0.614
1213	YTVG	40.29	438.211	4	439.221	2.3376	4090000		0.31
1214	YTWH	29.82	605.26	4	606.269	3.9591	31400		0.041
1215	YVAC	37.99	454.189	4	455.195	2.8496	79800		0.517
1216	YVDGS	22.53	539.223	5	540.231	4.2381	20500		0.757
1217	YVDY	34.55	558.232	4	559.243	3.2156	111000		0.652
1218	YVF	40.44	427.211	3	428.22	4.023	58200		0.026
1219	YVGS	38.8	424.196	4	425.204	5.6308	10600		0.556
1220	YVM	40.51	411.183	3	412.189	5.1249	112000		0.906
1221	YVMR	27.74	567.284	4	568.299	4.1011	231000		0.135
1222	YVPP	41.66	474.248	4	475.258	3.6068	62600		0.047
1223	YVTC	25.64	484.199	4	485.205	4.8834	37400		0.757
1224	YWGS	28.15	511.207	4	512.217	2.9635	14200		0.735
1225	YYD	39.85	459.164	3	460.175	3.0198	1120000		0.11
1226	YYGP	38.32	498.211	4	499.222	4.9111	26800		0.06
1227	YYGS	31.57	488.191	4	489.2	4.6661	38900		0.871
1228	YYN	33.48	458.18	3	459.19	2.0138	16000		0.198
1229	YYQ	41.55	472.196	3	473.206	3.5793	139000		0.044
1230	YYS	33.87	431.169	3	432.179	2.379	160000		0.071
